# Supplementary material for: Detection of potential transmission foci of lymphatic filariasis using molecular xenomonitoring in Huahine, French Polynesia
Source: PLoS Negl Trop Dis. 2025 Sep 19;19(9):e0013492. doi: 10.1371/journal.pntd.0013492 (PMC12448981; doi:10.1371/journal.pntd.0013492)
Supplement: S1 File — Results of PCR targeting the trans-spliced leader RNA gene of Wuchereria bancrofti (Wb-CL1). (XLSX) [file pntd.0013492.s002.xlsx]

## Sheet: HUAH1
File Name	FD qPCR Wb-Cl1__plaque Huahine 1_2022-08-11.pcrd
Created By User	admin
Notes
ID
Run Started	08/11/2022 21:50:28 UTC
Run Ended	08/11/2022 23:24:53 UTC
Sample Vol	25
Lid Temp	105
Protocol File Name	Wb-Cl1 qPCR TaqPath.prcl
Plate Setup File Name	FD_WB qPCR TaqMan plaque Huahine 1_110822.pltd
Base Serial Number	CT039375
Optical Head Serial Number	785BR28769
CFX Maestro Version	3.1.1517.0823.
Well group	All Wells
Amplification step	3
Melt step
Well	Fluor	Target	Content	Sample	Species	PSU	PSU number	Cq	End RFU
A01	FAM	Wb-Cl1	Unkn	01.01.01 Ap01.06	Ae. polynesiensis	Maeva motu South	10		-2.46069
A02	FAM	Wb-Cl1	Unkn	01.02.01 Ap01.07	Ae. polynesiensis	Maeva motu South	10		-1.12919
A03	FAM	Wb-Cl1	Unkn	01.03.01 Ap01.05	Ae. polynesiensis	Maeva motu South	10	21.3871	713.117
A04	FAM	Wb-Cl1	Unkn	01.04.01 Ap01.20	Ae. polynesiensis	Maeva motu South	10		-1.03539
A05	FAM	Wb-Cl1	Unkn	01.04.01 Ap02.20	Ae. polynesiensis	Maeva motu South	10		-9.50552
A06	FAM	Wb-Cl1	Unkn	01.04.01 Ap03.05	Ae. polynesiensis	Maeva motu South	10		0.831982
A07	FAM	Wb-Cl1	Unkn	01.05.01 Ap01.20	Ae. polynesiensis	Maeva motu South	10		-2.65717
A08	FAM	Wb-Cl1	Unkn	01.05.01 Ap02.20	Ae. polynesiensis	Maeva motu South	10		1.05529
A09	FAM	Wb-Cl1	Unkn	01.05.01 Ap03.11	Ae. polynesiensis	Maeva motu South	10	27.1758	899.146
A10	FAM	Wb-Cl1	Unkn	01.06.01 Ap01.05	Ae. polynesiensis	Maeva motu South	10		1.82082
A11	FAM	Wb-Cl1	Unkn	01.07.01 Ap01.20	Ae. polynesiensis	Maeva motu South	10		-0.563285
A12	FAM	Wb-Cl1	Unkn	01.07.01 Ap02.11	Ae. polynesiensis	Maeva motu South	10		2.00362
B01	FAM	Wb-Cl1	Unkn	01.08.01 Ap01.20	Ae. polynesiensis	Maeva motu South	10		-0.0752623
B02	FAM	Wb-Cl1	Unkn	01.08.01 Ap02.03	Ae. polynesiensis	Maeva motu South	10		0.404305
B03	FAM	Wb-Cl1	Unkn	01.09.01 Ap01.20	Ae. polynesiensis	Maeva motu South	10		1.42163
B04	FAM	Wb-Cl1	Unkn	01.09.01 Ap02.15	Ae. polynesiensis	Maeva motu South	10		-0.967059
B05	FAM	Wb-Cl1	Unkn	01.10.01 Ap01.16	Ae. polynesiensis	Maeva motu South	10	32.0413	639.757
B06	FAM	Wb-Cl1	Unkn	01.11.01 Ap01.17	Ae. polynesiensis	Maeva motu South	10		-1.04795
B07	FAM	Wb-Cl1	Unkn	01.12.01 Ap01.20	Ae. polynesiensis	Maeva motu South	10		-0.133729
B08	FAM	Wb-Cl1	Unkn	01.12.01 Ap02.15	Ae. polynesiensis	Maeva motu South	10		-2.85287
B09	FAM	Wb-Cl1	Unkn	01.13.01 Ap01.07	Ae. polynesiensis	Maeva motu South	10		2.38824
B10	FAM	Wb-Cl1	Unkn	01.14.01 Ap01.20	Ae. polynesiensis	Maeva motu South	10		-0.37924
B11	FAM	Wb-Cl1	Unkn	01.14.01 Ap02.20	Ae. polynesiensis	Maeva motu South	10		-1.00762
B12	FAM	Wb-Cl1	Unkn	01.14.01 Ap03.20	Ae. polynesiensis	Maeva motu South	10		-2.88609
C01	FAM	Wb-Cl1	Unkn	01.14.01 Ap04.11	Ae. polynesiensis	Maeva motu South	10		-3.04247
C02	FAM	Wb-Cl1	Unkn	01.15.01 Ap01.09	Ae. polynesiensis	Maeva motu South	10		-1.09664
C03	FAM	Wb-Cl1	Unkn	01.01.02 Ap01.09	Ae. polynesiensis	Maeva motu South	10		0.505519
C04	FAM	Wb-Cl1	Unkn	01.02.02 Ap01.02	Ae. polynesiensis	Maeva motu South	10		5.72173
C05	FAM	Wb-Cl1	Unkn	01.03.02 Ap01.04	Ae. polynesiensis	Maeva motu South	10		0.909559
C06	FAM	Wb-Cl1	Unkn	01.04.02 Ap01.09	Ae. polynesiensis	Maeva motu South	10	27.1608	685.239
C07	FAM	Wb-Cl1	Unkn	01.05.02 Ap01.20	Ae. polynesiensis	Maeva motu South	10	31.1103	654.089
C08	FAM	Wb-Cl1	Unkn	01.05.02 Ap02.17	Ae. polynesiensis	Maeva motu South	10		4.77801
C09	FAM	Wb-Cl1	Unkn	01.06.02 Ap01.01	Ae. polynesiensis	Maeva motu South	10		3.66372
C10	FAM	Wb-Cl1	Unkn	01.07.02 Ap01.16	Ae. polynesiensis	Maeva motu South	10		2.88444
C11	FAM	Wb-Cl1	Unkn	01.08.02 Ap01.20	Ae. polynesiensis	Maeva motu South	10		0.15982
C12	FAM	Wb-Cl1	Unkn	01.08.02 Ap02.02	Ae. polynesiensis	Maeva motu South	10		3.18812
D01	FAM	Wb-Cl1	Unkn	01.09.02 Ap01.17	Ae. polynesiensis	Maeva motu South	10		-3.15819
D02	FAM	Wb-Cl1	Unkn	01.10.02 Ap01.14	Ae. polynesiensis	Maeva motu South	10		-1.58739
D03	FAM	Wb-Cl1	Unkn	01.11.02 Ap01.12	Ae. polynesiensis	Maeva motu South	10		-1.36754
D04	FAM	Wb-Cl1	Unkn	01.12.02 Ap01.18	Ae. polynesiensis	Maeva motu South	10		0.437471
D05	FAM	Wb-Cl1	Unkn	01.13.02 Ap01.04	Ae. polynesiensis	Maeva motu South	10		0.816166
D06	FAM	Wb-Cl1	Unkn	01.14.02 Ap01.20	Ae. polynesiensis	Maeva motu South	10		0.296877
D07	FAM	Wb-Cl1	Unkn	01.14.02 Ap02.20	Ae. polynesiensis	Maeva motu South	10		0.468262
D08	FAM	Wb-Cl1	Unkn	01.14.02 Ap03.20	Ae. polynesiensis	Maeva motu South	10		0.912283
D09	FAM	Wb-Cl1	Unkn	01.14.02 Ap04.20	Ae. polynesiensis	Maeva motu South	10		-3.42479
D10	FAM	Wb-Cl1	Unkn	01.14.02 Ap05.20	Ae. polynesiensis	Maeva motu South	10		2.929
D11	FAM	Wb-Cl1	Unkn	01.14.02 Ap06.20	Ae. polynesiensis	Maeva motu South	10		-1.18434
D12	FAM	Wb-Cl1	Unkn	01.14.02 Ap07.20	Ae. polynesiensis	Maeva motu South	10		-1.43007
E01	FAM	Wb-Cl1	Unkn	01.14.02 Ap08.20	Ae. polynesiensis	Maeva motu South	10		1.22497
E02	FAM	Wb-Cl1	Unkn	01.14.02 Ap09.09	Ae. polynesiensis	Maeva motu South	10		-4.74793
E03	FAM	Wb-Cl1	Unkn	01.15.02 Ap01.03	Ae. polynesiensis	Maeva motu South	10		2.32041
E04	FAM	Wb-Cl1	Unkn	02.01.01 Ap01.03	Ae. polynesiensis	Haapu South	25		3.60227
E05	FAM	Wb-Cl1	Unkn	02.02.01 Ap01.17	Ae. polynesiensis	Haapu South	25		-0.8095
E06	FAM	Wb-Cl1	Unkn	02.03.01 Ap01.03	Ae. polynesiensis	Haapu South	25		3.4742
E07	FAM	Wb-Cl1	Unkn	02.04.01 Ap01.12	Ae. polynesiensis	Haapu South	25		1.29051
E08	FAM	Wb-Cl1	Unkn	02.05.01 Ap01.07	Ae. polynesiensis	Haapu South	25		5.32559
E09	FAM	Wb-Cl1	Unkn	02.06.01 Ap01.04	Ae. polynesiensis	Haapu South	25		1.74073
E10	FAM	Wb-Cl1	Unkn	02.08.01 Ap01.07	Ae. polynesiensis	Haapu South	25		3.22646
E11	FAM	Wb-Cl1	Unkn	02.09.01 Ap01.10	Ae. polynesiensis	Haapu South	25		0.755764
E12	FAM	Wb-Cl1	Unkn	02.10.01 Ap01.05	Ae. polynesiensis	Haapu South	25		1.60783
F01	FAM	Wb-Cl1	Unkn	02.11.01 Ap01.06	Ae. polynesiensis	Haapu South	25		1.00249
F02	FAM	Wb-Cl1	Unkn	02.12.01 Ap01.20	Ae. polynesiensis	Haapu South	25		4.02376
F03	FAM	Wb-Cl1	Unkn	02.12.01 Ap02.13	Ae. polynesiensis	Haapu South	25		1.76623
F04	FAM	Wb-Cl1	Unkn	02.13.01 Ap01.02	Ae. polynesiensis	Haapu South	25		-3.42839
F05	FAM	Wb-Cl1	Unkn	02.14.01 Ap01.02	Ae. polynesiensis	Haapu South	25		2.73453
F06	FAM	Wb-Cl1	Unkn	02.15.01 Ap01.01	Ae. polynesiensis	Haapu South	25		1.96093
F07	FAM	Wb-Cl1	Unkn	02.01.02 Ap01.03	Ae. polynesiensis	Haapu South	25		-1.22957
F08	FAM	Wb-Cl1	Unkn	02.02.02 Ap01.08	Ae. polynesiensis	Haapu South	25		1.47068
F09	FAM	Wb-Cl1	Unkn	02.03.02 Ap01.08	Ae. polynesiensis	Haapu South	25		1.30021
F10	FAM	Wb-Cl1	Unkn	02.04.02 Ap01.10	Ae. polynesiensis	Haapu South	25		3.22039
F11	FAM	Wb-Cl1	Unkn	02.06.02 Ap01.02	Ae. polynesiensis	Haapu South	25		-5.41843
F12	FAM	Wb-Cl1	Unkn	02.07.02 Ap01.01	Ae. polynesiensis	Haapu South	25		1.40378
G01	FAM	Wb-Cl1	Unkn	02.08.02 Ap01.10	Ae. polynesiensis	Haapu South	25		0.0364607
G02	FAM	Wb-Cl1	Unkn	02.09.02 Ap01.06	Ae. polynesiensis	Haapu South	25		3.66939
G03	FAM	Wb-Cl1	Unkn	02.10.02 Ap01.05	Ae. polynesiensis	Haapu South	25		-0.0602124
G04	FAM	Wb-Cl1	Unkn	02.11.02 Ap01.06	Ae. polynesiensis	Haapu South	25		1.11317
G05	FAM	Wb-Cl1	Unkn	02.12.02 Ap01.11	Ae. polynesiensis	Haapu South	25		4.18198
G06	FAM	Wb-Cl1	Unkn	02.13.02 Ap01.01	Ae. polynesiensis	Haapu South	25		0.309837
G07	FAM	Wb-Cl1	Unkn	02.14.02 Ap01.03	Ae. polynesiensis	Haapu South	25		1.90332
G08	FAM	Wb-Cl1	Unkn	03.01.01 Ap01.06	Ae. polynesiensis	Maeva motu North	9		-2.55245
G09	FAM	Wb-Cl1	Unkn	03.02.01 Ap01.12	Ae. polynesiensis	Maeva motu North	9	27.5556	870.054
G10	FAM	Wb-Cl1	Unkn	03.03.01 Ap01.15	Ae. polynesiensis	Maeva motu North	9	28.9089	841.12
G11	FAM	Wb-Cl1	Unkn	03.04.01 Ap01.17	Ae. polynesiensis	Maeva motu North	9		-3.99914
G12	FAM	Wb-Cl1	Unkn	03.05.01 Ap01.20	Ae. polynesiensis	Maeva motu North	9		-2.42488
H01	FAM	Wb-Cl1	Unkn	03.05.01 Ap02.20	Ae. polynesiensis	Maeva motu North	9		2.54091
H02	FAM	Wb-Cl1	Unkn	03.05.01 Ap03.20	Ae. polynesiensis	Maeva motu North	9		-1.48119
H03	FAM	Wb-Cl1	Unkn	03.05.01 Ap04.20	Ae. polynesiensis	Maeva motu North	9		0.330776
H04	FAM	Wb-Cl1	Unkn	03.05.01 Ap05.20	Ae. polynesiensis	Maeva motu North	9		-0.973334
H05	FAM	Wb-Cl1	Unkn	03.05.01 Ap06.16	Ae. polynesiensis	Maeva motu North	9		0.175725
H06	FAM	Wb-Cl1	Unkn	03.06.01 Ap01.20	Ae. polynesiensis	Maeva motu North	9		-2.98297
H07	FAM	Wb-Cl1	Unkn	20F Tiaraunu					-1.45634
H08	FAM	Wb-Cl1	Unkn	20F Tia + 10MF (1/5)				26.4321	964.711
H09	FAM	Wb-Cl1	Unkn	ctrl broyage					2.38394
H10	FAM	Wb-Cl1	Unkn	IAC (25 pg)					-5.32334
H11	FAM	Wb-Cl1	Pos Ctrl	10MF (1/5)				26.2655	1020.45
H12	FAM	Wb-Cl1	Neg Ctrl	tem-					-0.509657

## Sheet: HUAH2
File Name	FD qPCR Wb-Cl1_plaque Huahine 2_2022-08-11.pcrd
Created By User	admin
Notes
ID
Run Started	08/11/2022 21:58:43 UTC
Run Ended	08/11/2022 23:33:06 UTC
Sample Vol	25
Lid Temp	105
Protocol File Name	Wb-Cl1 qPCR TaqPath.prcl
Plate Setup File Name	FD_WB qPCR TaqMan plaque Huahine 2_110822.pltd
Base Serial Number	CT034240
Optical Head Serial Number	785BR18742
CFX Maestro Version	3.1.1517.0823.
Well group	All Wells
Amplification step	3
Melt step
Well	Fluor	Target	Content	Sample	Species	PSU	PSU number	Cq	End RFU
A01	FAM	Wb-Cl1	Unkn	03.06.01 Ap02.20	Ae.polynesiensis	Maeva motu North	9		-0.241789
A02	FAM	Wb-Cl1	Unkn	03.07.01 Ap01.19	Ae.polynesiensis	Maeva motu North	9		-11.4763
A03	FAM	Wb-Cl1	Unkn	03.08.01 Ap01.20	Ae.polynesiensis	Maeva motu North	9		-1.19875
A04	FAM	Wb-Cl1	Unkn	03.08.01 Ap02.20	Ae.polynesiensis	Maeva motu North	9		-0.579527
A05	FAM	Wb-Cl1	Unkn	03.08.01 Ap03.20	Ae.polynesiensis	Maeva motu North	9	32.0775	702.384
A06	FAM	Wb-Cl1	Unkn	03.08.01 Ap04.20	Ae.polynesiensis	Maeva motu North	9		-0.244216
A07	FAM	Wb-Cl1	Unkn	03.08.01 Ap05.20	Ae.polynesiensis	Maeva motu North	9		-5.03623
A08	FAM	Wb-Cl1	Unkn	03.08.01 Ap06.20	Ae.polynesiensis	Maeva motu North	9		2.35665
A09	FAM	Wb-Cl1	Unkn	03.08.01 Ap07.20	Ae.polynesiensis	Maeva motu North	9		-1.76971
A10	FAM	Wb-Cl1	Unkn	03.08.01 Ap08.20	Ae.polynesiensis	Maeva motu North	9		0.529744
A11	FAM	Wb-Cl1	Unkn	03.08.01 Ap09.20	Ae.polynesiensis	Maeva motu North	9		1.38583
A12	FAM	Wb-Cl1	Unkn	03.08.01 Ap10.20	Ae.polynesiensis	Maeva motu North	9		2.99104
B01	FAM	Wb-Cl1	Unkn	03.08.01 Ap11.08	Ae.polynesiensis	Maeva motu North	9		-1.09532
B02	FAM	Wb-Cl1	Unkn	03.09.01 Ap01.20	Ae.polynesiensis	Maeva motu North	9		-9.11481
B03	FAM	Wb-Cl1	Unkn	03.09.01 Ap02.19	Ae.polynesiensis	Maeva motu North	9		-8.7908
B04	FAM	Wb-Cl1	Unkn	03.10.01 Ap01.03	Ae.polynesiensis	Maeva motu North	9		-0.093269
B05	FAM	Wb-Cl1	Unkn	03.12.01 Ap01.12	Ae.polynesiensis	Maeva motu North	9		2.1342
B06	FAM	Wb-Cl1	Unkn	03.13.01 Ap01.06	Ae.polynesiensis	Maeva motu North	9		-1.24132
B07	FAM	Wb-Cl1	Unkn	03.14.01 Ap01.20	Ae.polynesiensis	Maeva motu North	9		-3.38502
B08	FAM	Wb-Cl1	Unkn	03.14.01 Ap02.20	Ae.polynesiensis	Maeva motu North	9		0.396897
B09	FAM	Wb-Cl1	Unkn	03.15.01 Ap01.20	Ae.polynesiensis	Maeva motu North	9		-4.30098
B10	FAM	Wb-Cl1	Unkn	03.15.01 Ap02.07	Ae.polynesiensis	Maeva motu North	9		-2.44897
B11	FAM	Wb-Cl1	Unkn	03.02.02 Ap01.05	Ae.polynesiensis	Maeva motu North	9		0.20166
B12	FAM	Wb-Cl1	Unkn	03.03.02 Ap01.05	Ae.polynesiensis	Maeva motu North	9	25.773	694.396
C01	FAM	Wb-Cl1	Unkn	03.04.02 Ap01.18	Ae.polynesiensis	Maeva motu North	9		0.148295
C02	FAM	Wb-Cl1	Unkn	03.05.02 Ap01.20	Ae.polynesiensis	Maeva motu North	9		-5.88348
C03	FAM	Wb-Cl1	Unkn	03.05.02 Ap02.20	Ae.polynesiensis	Maeva motu North	9		-0.933477
C04	FAM	Wb-Cl1	Unkn	03.05.02 Ap03.20	Ae.polynesiensis	Maeva motu North	9	26.5043	689.279
C05	FAM	Wb-Cl1	Unkn	03.05.02 Ap04.18	Ae.polynesiensis	Maeva motu North	9		-0.26352
C06	FAM	Wb-Cl1	Unkn	03.06.02 Ap01.11	Ae.polynesiensis	Maeva motu North	9		-2.43664
C07	FAM	Wb-Cl1	Unkn	03.07.02 Ap01.20	Ae.polynesiensis	Maeva motu North	9		-2.12085
C08	FAM	Wb-Cl1	Unkn	03.07.02 Ap02.11	Ae.polynesiensis	Maeva motu North	9		-4.8758
C09	FAM	Wb-Cl1	Unkn	03.08.02 Ap01.20	Ae.polynesiensis	Maeva motu North	9		-7.74344
C10	FAM	Wb-Cl1	Unkn	03.08.02 Ap02.20	Ae.polynesiensis	Maeva motu North	9		-10.126
C11	FAM	Wb-Cl1	Unkn	03.08.02 Ap03.06	Ae.polynesiensis	Maeva motu North	9		1.13034
C12	FAM	Wb-Cl1	Unkn	03.09.02 Ap01.20	Ae.polynesiensis	Maeva motu North	9		-4.49287
D01	FAM	Wb-Cl1	Unkn	03.09.02 Ap02.20	Ae.polynesiensis	Maeva motu North	9		-0.187842
D02	FAM	Wb-Cl1	Unkn	03.09.02 Ap03.02	Ae.polynesiensis	Maeva motu North	9		-1.80291
D03	FAM	Wb-Cl1	Unkn	03.10.02 Ap01.20	Ae.polynesiensis	Maeva motu North	9		-1.61864
D04	FAM	Wb-Cl1	Unkn	03.10.02 Ap02.20	Ae.polynesiensis	Maeva motu North	9		-3.38176
D05	FAM	Wb-Cl1	Unkn	03.10.02 Ap03.13	Ae.polynesiensis	Maeva motu North	9		4.23202
D06	FAM	Wb-Cl1	Unkn	03.11.02 Ap01.05	Ae.polynesiensis	Maeva motu North	9		1.54135
D07	FAM	Wb-Cl1	Unkn	03.12.02 Ap01.20	Ae.polynesiensis	Maeva motu North	9		-0.35583
D08	FAM	Wb-Cl1	Unkn	03.12.02 Ap02.20	Ae.polynesiensis	Maeva motu North	9		1.35641
D09	FAM	Wb-Cl1	Unkn	03.12.02 Ap03.20	Ae.polynesiensis	Maeva motu North	9		-5.20418
D10	FAM	Wb-Cl1	Unkn	03.12.02 Ap04.20	Ae.polynesiensis	Maeva motu North	9		-8.67637
D11	FAM	Wb-Cl1	Unkn	03.12.02 Ap05.07	Ae.polynesiensis	Maeva motu North	9		-0.800724
D12	FAM	Wb-Cl1	Unkn	03.13.02 Ap01.02	Ae.polynesiensis	Maeva motu North	9		-3.19868
E01	FAM	Wb-Cl1	Unkn	03.14.02 Ap01.20	Ae.polynesiensis	Maeva motu North	9		0.546829
E02	FAM	Wb-Cl1	Unkn	03.14.02 Ap02.20	Ae.polynesiensis	Maeva motu North	9		-1.4219
E03	FAM	Wb-Cl1	Unkn	03.14.02 Ap03.20	Ae.polynesiensis	Maeva motu North	9		-1.14657
E04	FAM	Wb-Cl1	Unkn	03.14.02 Ap04.16	Ae.polynesiensis	Maeva motu North	9		0.382588
E05	FAM	Wb-Cl1	Unkn	03.15.02 Ap01.20	Ae.polynesiensis	Maeva motu North	9		-0.291167
E06	FAM	Wb-Cl1	Unkn	03.15.02 Ap02.20	Ae.polynesiensis	Maeva motu North	9		0.935012
E07	FAM	Wb-Cl1	Unkn	03.15.02 Ap03.20	Ae.polynesiensis	Maeva motu North	9		-1.82995
E08	FAM	Wb-Cl1	Unkn	03.15.02 Ap04.20	Ae.polynesiensis	Maeva motu North	9		3.64048
E09	FAM	Wb-Cl1	Unkn	03.15.02 Ap05.02	Ae.polynesiensis	Maeva motu North	9		-0.482318
E10	FAM	Wb-Cl1	Unkn	04.01.01 Ap01.09	Ae.polynesiensis	Parea West	27		1.98315
E11	FAM	Wb-Cl1	Unkn	04.02.01 Ap01.10	Ae.polynesiensis	Parea West	27		-2.06653
E12	FAM	Wb-Cl1	Unkn	04.03.01 Ap01.20	Ae.polynesiensis	Parea West	27		-0.560887
F01	FAM	Wb-Cl1	Unkn	04.03.01 Ap02.20	Ae.polynesiensis	Parea West	27		-5.40846
F02	FAM	Wb-Cl1	Unkn	04.03.01 Ap03.03	Ae.polynesiensis	Parea West	27		-6.35558
F03	FAM	Wb-Cl1	Unkn	04.04.01 Ap01.20	Ae.polynesiensis	Parea West	27		-0.178661
F04	FAM	Wb-Cl1	Unkn	04.05.01 Ap01.02	Ae.polynesiensis	Parea West	27		2.17474
F05	FAM	Wb-Cl1	Unkn	04.06.01 Ap01.05	Ae.polynesiensis	Parea West	27		1.1144
F06	FAM	Wb-Cl1	Unkn	04.07.01 Ap01.01	Ae.polynesiensis	Parea West	27		2.62665
F07	FAM	Wb-Cl1	Unkn	04.10.01 Ap01.06 + 04.12.01 Ap01.12	Ae.polynesiensis	Parea West	27		0.469106
F08	FAM	Wb-Cl1	Unkn	04.11.01 Ap01.01	Ae.polynesiensis	Parea West	27		-0.649615
F09	FAM	Wb-Cl1	Unkn	04.13.01 Ap01.04	Ae.polynesiensis	Parea West	27		0.684098
F10	FAM	Wb-Cl1	Unkn	04.14.01 Ap01.08	Ae.polynesiensis	Parea West	27		1.5972
F11	FAM	Wb-Cl1	Unkn	04.01.02 Ap01.13	Ae.polynesiensis	Parea West	27		0.615746
F12	FAM	Wb-Cl1	Unkn	Tampon					1.02286
G01	FAM	Wb-Cl1	Unkn	04.02.02 Ap01.17	Ae.polynesiensis	Parea West	27		-1.06525
G02	FAM	Wb-Cl1	Unkn	04.03.02 Ap01.07	Ae.polynesiensis	Parea West	27		-1.8168
G03	FAM	Wb-Cl1	Unkn	04.04.02 Ap01.18	Ae.polynesiensis	Parea West	27		-0.793116
G04	FAM	Wb-Cl1	Unkn	04.05.02 Ap01.02	Ae.polynesiensis	Parea West	27		0.880256
G05	FAM	Wb-Cl1	Unkn	04.06.02 Ap01.06	Ae.polynesiensis	Parea West	27		1.1467
G06	FAM	Wb-Cl1	Unkn	04.08.02 Ap01.03	Ae.polynesiensis	Parea West	27		2.36673
G07	FAM	Wb-Cl1	Unkn	04.09.02 Ap01.03	Ae.polynesiensis	Parea West	27		1.0587
G08	FAM	Wb-Cl1	Unkn	04.10.02 Ap01.03	Ae.polynesiensis	Parea West	27		0.980605
G09	FAM	Wb-Cl1	Unkn	04.11.02 Ap01.03	Ae.polynesiensis	Parea West	27		-1.30863
G10	FAM	Wb-Cl1	Unkn	04.12.02 Ap01.20	Ae.polynesiensis	Parea West	27		-0.791973
G11	FAM	Wb-Cl1	Unkn	04.12.02 Ap02.14	Ae.polynesiensis	Parea West	27		1.22928
G12	FAM	Wb-Cl1	Unkn	04.13.02 Ap01.12	Ae.polynesiensis	Parea West	27		0.215807
H01	FAM	Wb-Cl1	Unkn	04.14.02 Ap01.17	Ae.polynesiensis	Parea West	27		-4.52181
H02	FAM	Wb-Cl1	Unkn	04.15.02 Ap01.06	Ae.polynesiensis	Parea West	27		-0.975873
H03	FAM	Wb-Cl1	Unkn	05.01.01 Ap01.05	Ae.polynesiensis	Fare North 1	1		-4.9987
H04	FAM	Wb-Cl1	Unkn	05.02.01 Ap01.03	Ae.polynesiensis	Fare North 1	1		0.635678
H05	FAM	Wb-Cl1	Unkn	05.03.01 Ap01.01	Ae.polynesiensis	Fare North 1	1		1.51072
H06	FAM	Wb-Cl1	Unkn	05.06.01 Ap01.01	Ae.polynesiensis	Fare North 1	1		3.26833
H07	FAM	Wb-Cl1	Unkn	20F Tiaraunu					1.14097
H08	FAM	Wb-Cl1	Unkn	20F Tia + 10MF (1/5)				26.3489	519.952
H09	FAM	Wb-Cl1	Unkn	ctrl broyage					1.6714
H10	FAM	Wb-Cl1	Unkn	IAC (25 pg)					0.574993
H11	FAM	Wb-Cl1	Unkn	10MF (1/5)				26.0427	543.233
H12	FAM	Wb-Cl1	Neg Ctrl	tem-					0.670939

## Sheet: HUAH3
File Name	FD qPCR Wb-Cl1__plaque Huahine 3_broyage 17.10.22_extraction 100µL 17.10....pcrd
Created By User	admin
Notes
ID
Run Started	10/25/2022 21:02:10 UTC
Run Ended	10/25/2022 22:36:19 UTC
Sample Vol	25
Lid Temp	105
Protocol File Name	Wb-Cl1 qPCR TaqPath.prcl
Plate Setup File Name	FD_Wb-Cl1qPCR TaqMan plaque Huahine 3_2022-10-25.pltd
Base Serial Number	CT039375
Optical Head Serial Number	785BR28769
CFX Maestro Version	3.1.1517.0823.
Well group	All Wells
Amplification step	3
Melt step
Well	Fluor	Target	Content	Sample	Species	PSU	PSU number	Cq	End RFU
A01	FAM	Wb-Cl1	Unkn	05.08.01 Ap01.05	Ae.polynesiensis	Fare North 1	1		-2.34097
A02	FAM	Wb-Cl1	Unkn	05.10.01 Ap01.03	Ae.polynesiensis	Fare North 1	1		2.8802
A03	FAM	Wb-Cl1	Unkn	05.11.01 Ap01.17	Ae.polynesiensis	Fare North 1	1		-0.873656
A04	FAM	Wb-Cl1	Unkn	05.12.01 Ap01.02	Ae.polynesiensis	Fare North 1	1		0.0220088
A05	FAM	Wb-Cl1	Unkn	05.13.01 Ap01.11	Ae.polynesiensis	Fare North 1	1		-2.8912
A06	FAM	Wb-Cl1	Unkn	05.14.01 Ap01.12	Ae.polynesiensis	Fare North 1	1		1.65127
A07	FAM	Wb-Cl1	Unkn	05.15.01 Ap01.05	Ae.polynesiensis	Fare North 1	1		-0.768555
A08	FAM	Wb-Cl1	Unkn	05.01.02 Ap01.01	Ae.polynesiensis	Fare North 1	1		-1.70642
A09	FAM	Wb-Cl1	Unkn	05.02.02 Ap01.04	Ae.polynesiensis	Fare North 1	1		-3.04925
A10	FAM	Wb-Cl1	Unkn	05.03.02 Ap01.01	Ae.polynesiensis	Fare North 1	1		1.45003
A11	FAM	Wb-Cl1	Unkn	05.05.02 Ap01.01	Ae.polynesiensis	Fare North 1	1		-1.36071
A12	FAM	Wb-Cl1	Unkn	05.07.02 Ap01.05	Ae.polynesiensis	Fare North 1	1		-1.02354
B01	FAM	Wb-Cl1	Unkn	05.08.02 Ap01.05	Ae.polynesiensis	Fare North 1	1		-0.0229714
B02	FAM	Wb-Cl1	Unkn	05.09.02 Ap01.01	Ae.polynesiensis	Fare North 1	1		1.14474
B03	FAM	Wb-Cl1	Unkn	05.10.02 Ap01.02	Ae.polynesiensis	Fare North 1	1		-1.90215
B04	FAM	Wb-Cl1	Unkn	05.11.02 Ap01.07	Ae.polynesiensis	Fare North 1	1		-2.31898
B05	FAM	Wb-Cl1	Unkn	05.12.02 Ap01.20	Ae.polynesiensis	Fare North 1	1		1.36856
B06	FAM	Wb-Cl1	Unkn	05.12.02 Ap02.01	Ae.polynesiensis	Fare North 1	1		-1.77188
B07	FAM	Wb-Cl1	Unkn	05.13.02 Ap01.20	Ae.polynesiensis	Fare North 1	1		-1.77562
B08	FAM	Wb-Cl1	Unkn	05.13.02 Ap02.17	Ae.polynesiensis	Fare North 1	1		2.69535
B09	FAM	Wb-Cl1	Unkn	05.14.02 Ap01.11	Ae.polynesiensis	Fare North 1	1		-2.20586
B10	FAM	Wb-Cl1	Unkn	05.15.02 Ap01.11	Ae.polynesiensis	Fare North 1	1		-2.8054
B11	FAM	Wb-Cl1	Unkn	06.01.01 Ap01.01	Ae.polynesiensis	Parea East	28		-3.62505
B12	FAM	Wb-Cl1	Unkn	06.03.01 Ap01.02	Ae.polynesiensis	Parea East	28		1.27067
C01	FAM	Wb-Cl1	Unkn	06.07.01 Ap01.02	Ae.polynesiensis	Parea East	28		-3.67712
C02	FAM	Wb-Cl1	Unkn	06.08.01 Ap01.03	Ae.polynesiensis	Parea East	28		0.0571515
C03	FAM	Wb-Cl1	Unkn	06.09.01 Ap01.01	Ae.polynesiensis	Parea East	28		-1.18946
C04	FAM	Wb-Cl1	Unkn	06.10.01 Ap01.02	Ae.polynesiensis	Parea East	28		0.273785
C05	FAM	Wb-Cl1	Unkn	06.11.01 Ap01.12	Ae.polynesiensis	Parea East	28		-1.16017
C06	FAM	Wb-Cl1	Unkn	06.12.01 Ap01.01	Ae.polynesiensis	Parea East	28		1.35525
C07	FAM	Wb-Cl1	Unkn	06.13.01 Ap01.04	Ae.polynesiensis	Parea East	28		-0.827675
C08	FAM	Wb-Cl1	Unkn	06.15.01 Ap01.20	Ae.polynesiensis	Parea East	28		-0.930066
C09	FAM	Wb-Cl1	Unkn	06.15.01 Ap02.02	Ae.polynesiensis	Parea East	28		1.32666
C10	FAM	Wb-Cl1	Unkn	06.03.02 Ap01.04	Ae.polynesiensis	Parea East	28		-2.85023
C11	FAM	Wb-Cl1	Unkn	06.04.02 Ap01.01	Ae.polynesiensis	Parea East	28		-0.359191
C12	FAM	Wb-Cl1	Unkn	06.06.02 Ap01.01	Ae.polynesiensis	Parea East	28		-0.149641
D01	FAM	Wb-Cl1	Unkn	06.07.02 Ap01.02	Ae.polynesiensis	Parea East	28		-1.00457
D02	FAM	Wb-Cl1	Unkn	06.09.02 Ap01.01	Ae.polynesiensis	Parea East	28		0.0295122
D03	FAM	Wb-Cl1	Unkn	06.10.02 Ap01.03	Ae.polynesiensis	Parea East	28		-0.108762
D04	FAM	Wb-Cl1	Unkn	06.11.02 Ap01.02	Ae.polynesiensis	Parea East	28		-1.03785
D05	FAM	Wb-Cl1	Unkn	06.12.02 Ap01.02	Ae.polynesiensis	Parea East	28		-1.42943
D06	FAM	Wb-Cl1	Unkn	06.15.02 Ap01.16	Ae.polynesiensis	Parea East	28		1.18661
D07	FAM	Wb-Cl1	Unkn	07.02.01 Ap01.02	Ae.polynesiensis	Fare North 2	2		1.75551
D08	FAM	Wb-Cl1	Unkn	07.04.01 Ap01.02	Ae.polynesiensis	Fare North 2	2		0.549776
D09	FAM	Wb-Cl1	Unkn	07.12.01 Ap01.01	Ae.polynesiensis	Fare North 2	2		1.14566
D10	FAM	Wb-Cl1	Unkn	07.15.01 Ap01.01	Ae.polynesiensis	Fare North 2	2		2.83304
D11	FAM	Wb-Cl1	Unkn	07.04.02 Ap01.01	Ae.polynesiensis	Fare North 2	2		0.0177425
D12	FAM	Wb-Cl1	Unkn	07.05.02 Ap01.01	Ae.polynesiensis	Fare North 2	2		-0.491063
E01	FAM	Wb-Cl1	Unkn	07.14.02 Ap01.02	Ae.polynesiensis	Fare North 2	2		-1.49324
E02	FAM	Wb-Cl1	Unkn	07.15.02 Ap01.03	Ae.polynesiensis	Fare North 2	2		0.896382
E03	FAM	Wb-Cl1	Unkn	08.01.01 Ap01.01	Ae.polynesiensis	Tefarerii	26		0.302278
E04	FAM	Wb-Cl1	Unkn	08.02.01 Ap01.10	Ae.polynesiensis	Tefarerii	26		-1.20424
E05	FAM	Wb-Cl1	Unkn	08.04.01 Ap01.02	Ae.polynesiensis	Tefarerii	26		0.957731
E06	FAM	Wb-Cl1	Unkn	08.05.10 Ap01.01	Ae.polynesiensis	Tefarerii	26		0.208655
E07	FAM	Wb-Cl1	Unkn	08.07.01 Ap01.06	Ae.polynesiensis	Tefarerii	26		-2.86165
E08	FAM	Wb-Cl1	Unkn	08.09.01 Ap01.01	Ae.polynesiensis	Tefarerii	26		0.0301823
E09	FAM	Wb-Cl1	Unkn	08.11.01 Ap01.02	Ae.polynesiensis	Tefarerii	26		0.0444005
E10	FAM	Wb-Cl1	Unkn	08.13.01 Ap01.01	Ae.polynesiensis	Tefarerii	26		-0.734903
E11	FAM	Wb-Cl1	Unkn	08.15.01 Ap01.17	Ae.polynesiensis	Tefarerii	26		-0.184616
E12	FAM	Wb-Cl1	Unkn	08.01.02 Ap01.04	Ae.polynesiensis	Tefarerii	26		-0.721347
F01	FAM	Wb-Cl1	Unkn	08.02.02 Ap01.07	Ae.polynesiensis	Tefarerii	26		-3.09139
F02	FAM	Wb-Cl1	Unkn	08.03.02 Ap01.01	Ae.polynesiensis	Tefarerii	26		2.46768
F03	FAM	Wb-Cl1	Unkn	08.04.02 Ap01.04	Ae.polynesiensis	Tefarerii	26		0.574289
F04	FAM	Wb-Cl1	Unkn	08.05.02 Ap01.02	Ae.polynesiensis	Tefarerii	26		0.998113
F05	FAM	Wb-Cl1	Unkn	08.07.02 Ap01.04	Ae.polynesiensis	Tefarerii	26		-0.696806
F06	FAM	Wb-Cl1	Unkn	08.08.02 Ap01.01	Ae.polynesiensis	Tefarerii	26		0.844058
F07	FAM	Wb-Cl1	Unkn	08.09.02 Ap01.05	Ae.polynesiensis	Tefarerii	26		-2.52836
F08	FAM	Wb-Cl1	Unkn	08.10.02 Ap01.01	Ae.polynesiensis	Tefarerii	26		1.70632
F09	FAM	Wb-Cl1	Unkn	08.11.02 Ap01.01	Ae.polynesiensis	Tefarerii	26		-0.0327745
F10	FAM	Wb-Cl1	Unkn	08.14.02 Ap01.02	Ae.polynesiensis	Tefarerii	26		-3.47708
F11	FAM	Wb-Cl1	Unkn	08.15.02 Ap01.20	Ae.polynesiensis	Tefarerii	26		1.44558
F12	FAM	Wb-Cl1	Unkn	08.15.02 Ap02.01	Ae.polynesiensis	Tefarerii	26		-1.05355
G01	FAM	Wb-Cl1	Unkn	09.03.01 Ap01.01	Ae.polynesiensis	Fare West	3		2.27774
G02	FAM	Wb-Cl1	Unkn	09.06.01 Ap01.01	Ae.polynesiensis	Fare West	3		-0.227521
G03	FAM	Wb-Cl1	Unkn	09.07.01 Ap01.02	Ae.polynesiensis	Fare West	3		1.14395
G04	FAM	Wb-Cl1	Unkn	09.09.01 Ap01.03	Ae.polynesiensis	Fare West	3		3.58422
G05	FAM	Wb-Cl1	Unkn	09.10.01 Ap01.01	Ae.polynesiensis	Fare West	3		0.790869
G06	FAM	Wb-Cl1	Unkn	09.13.01 Ap01.02	Ae.polynesiensis	Fare West	3		2.42576
G07	FAM	Wb-Cl1	Unkn	09.15.01 Ap01.04	Ae.polynesiensis	Fare West	3		-0.78272
G08	FAM	Wb-Cl1	Unkn	09.04.02 Ap01.01	Ae.polynesiensis	Fare West	3		0.836049
G09	FAM	Wb-Cl1	Unkn	09.06.02 Ap01.01	Ae.polynesiensis	Fare West	3		2.00759
G10	FAM	Wb-Cl1	Unkn	09.07.02 Ap01.03	Ae.polynesiensis	Fare West	3		-1.12422
G11	FAM	Wb-Cl1	Unkn	09.09.02 Ap01.05	Ae.polynesiensis	Fare West	3		-0.684831
G12	FAM	Wb-Cl1	Unkn	09.11.02 Ap01.02	Ae.polynesiensis	Fare West	3		-0.346539
H01	FAM	Wb-Cl1	Unkn	09.13.02 Ap01.03	Ae.polynesiensis	Fare West	3		-0.13009
H02	FAM	Wb-Cl1	Unkn	09.15.02 Ap01.07	Ae.polynesiensis	Fare West	3		-0.438762
H03	FAM	Wb-Cl1	Unkn	10.01.01 Ap01.04	Ae.polynesiensis	Maroe South	22		-1.0224
H04	FAM	Wb-Cl1	Unkn	10.02.01 Ap01.06	Ae.polynesiensis	Maroe South	22		-0.343611
H05	FAM	Wb-Cl1	Unkn	10.03.01 Ap01.01	Ae.polynesiensis	Maroe South	22		-0.0618254
H06	FAM	Wb-Cl1	Unkn	10.04.01 Ap01.04	Ae.polynesiensis	Maroe South	22		1.38393
H07	FAM	Wb-Cl1	Unkn	20F Tiaraunu					-0.816128
H08	FAM	Wb-Cl1	Pos Ctrl	20FTia+10MF 1/5				29.2302	822.106
H09	FAM	Wb-Cl1	Unkn	Ctrl broyage					-0.81523
H10	FAM	Wb-Cl1	Neg Ctrl	IAC (25 pg/µL)					0.560813
H11	FAM	Wb-Cl1	Pos Ctrl	10 MF (1/5)				28.8708	937.456
H12	FAM	Wb-Cl1	Neg Ctrl	TEM -					1.26719

## Sheet: HUAH4
File Name	FD qPCR Wb-Cl1_plaque Huahine 4_broyage 18.10.22_extraction 100µL 18.10.....pcrd
Created By User	admin
Notes
ID
Run Started	10/25/2022 20:54:15 UTC
Run Ended	10/25/2022 22:27:45 UTC
Sample Vol	25
Lid Temp	105
Protocol File Name	Wb-Cl1 qPCR TaqPath.prcl
Plate Setup File Name	FD_Wb-Cl1 qPCR TaqMan plaque Huahine 4_2022-10-25.pltd
Base Serial Number	CT034240
Optical Head Serial Number	785BR18742
CFX Maestro Version	3.1.1517.0823.
Well group	All Wells
Amplification step	3
Melt step
Well	Fluor	Target	Content	Sample	Species	PSU	PSU number	Cq	End RFU
A01	FAM	Wb-Cl1	Unkn	10.06.01 Ap01.03	Ae.polynesiensis	Maroe South	22		-0.00866549
A02	FAM	Wb-Cl1	Unkn	10.07.01 Ap01.01	Ae.polynesiensis	Maroe South	22		0.223677
A03	FAM	Wb-Cl1	Unkn	10.09.01 Ap01.09	Ae.polynesiensis	Maroe South	22		3.08469
A04	FAM	Wb-Cl1	Unkn	10.10.01 Ap01.12	Ae.polynesiensis	Maroe South	22		-0.626095
A05	FAM	Wb-Cl1	Unkn	10.11.01 Ap01.07	Ae.polynesiensis	Maroe South	22		0.419129
A06	FAM	Wb-Cl1	Unkn	10.12.01 Ap01.05	Ae.polynesiensis	Maroe South	22		2.03133
A07	FAM	Wb-Cl1	Unkn	10.13.01 Ap01.05	Ae.polynesiensis	Maroe South	22		-3.24534
A08	FAM	Wb-Cl1	Unkn	10.14.01 Ap01.04	Ae.polynesiensis	Maroe South	22		-1.0329
A09	FAM	Wb-Cl1	Unkn	10.15.01 Ap01.20	Ae.polynesiensis	Maroe South	22		-0.228844
A10	FAM	Wb-Cl1	Unkn	10.15.01 Ap 02.06	Ae.polynesiensis	Maroe South	22		2.41636
A11	FAM	Wb-Cl1	Unkn	10.01.02 Ap 01.09	Ae.polynesiensis	Maroe South	22		0.621619
A12	FAM	Wb-Cl1	Unkn	10.02.02 Ap01.07	Ae.polynesiensis	Maroe South	22		0.491665
B01	FAM	Wb-Cl1	Unkn	10.03.02 Ap01.03	Ae.polynesiensis	Maroe South	22		0.935673
B02	FAM	Wb-Cl1	Unkn	10.04.02 Ap01.07	Ae.polynesiensis	Maroe South	22		3.64341
B03	FAM	Wb-Cl1	Unkn	10.05.02 Ap01.01	Ae.polynesiensis	Maroe South	22		4.66927
B04	FAM	Wb-Cl1	Unkn	10.06.02 Ap01.02	Ae.polynesiensis	Maroe South	22		6.09038
B05	FAM	Wb-Cl1	Unkn	10.08.02 Ap01.01	Ae.polynesiensis	Maroe South	22		1.33014
B06	FAM	Wb-Cl1	Unkn	10.09.02 Ap01.08	Ae.polynesiensis	Maroe South	22		2.75098
B07	FAM	Wb-Cl1	Unkn	10.10.02 Ap01.08	Ae.polynesiensis	Maroe South	22		1.47611
B08	FAM	Wb-Cl1	Unkn	10.11.02 Ap01.03	Ae.polynesiensis	Maroe South	22		2.09617
B09	FAM	Wb-Cl1	Unkn	10.12.02 Ap01.05	Ae.polynesiensis	Maroe South	22		1.1354
B10	FAM	Wb-Cl1	Unkn	10.13.02 Ap01.20	Ae.polynesiensis	Maroe South	22		-1.69275
B11	FAM	Wb-Cl1	Unkn	10.13.02 Ap02.07	Ae.polynesiensis	Maroe South	22		1.27197
B12	FAM	Wb-Cl1	Unkn	10.14.02 Ap01.01	Ae.polynesiensis	Maroe South	22		3.29841
C01	FAM	Wb-Cl1	Unkn	10.15.02 Ap01.20	Ae.polynesiensis	Maroe South	22		1.26351
C12	FAM	Wb-Cl1	Unkn	11.01.01 Ap01.01	Ae.polynesiensis	Fare Center 1	5		1.86247
D01	FAM	Wb-Cl1	Unkn	11.02.01 Ap01.01	Ae.polynesiensis	Fare Center 1	5		0.624245
D02	FAM	Wb-Cl1	Unkn	11.03.01 Ap01.03	Ae.polynesiensis	Fare Center 1	5		0.713789
D03	FAM	Wb-Cl1	Unkn	11.04.01 Ap01.02	Ae.polynesiensis	Fare Center 1	5		2.48545
D04	FAM	Wb-Cl1	Unkn	11.05.01 Ap01.03	Ae.polynesiensis	Fare Center 1	5		0.191031
D05	FAM	Wb-Cl1	Unkn	11.08.01 Ap01.04	Ae.polynesiensis	Fare Center 1	5		0.495926
D06	FAM	Wb-Cl1	Unkn	11.09.01 Ap01.01	Ae.polynesiensis	Fare Center 1	5		1.56388
D07	FAM	Wb-Cl1	Unkn	11.10.01 Ap01.02	Ae.polynesiensis	Fare Center 1	5		3.18882
D08	FAM	Wb-Cl1	Unkn	11.14.01 Ap01.01	Ae.polynesiensis	Fare Center 1	5		1.52695
D09	FAM	Wb-Cl1	Unkn	11.02.02 Ap01.02	Ae.polynesiensis	Fare Center 1	5		3.88378
D10	FAM	Wb-Cl1	Unkn	11.04.02 Ap01.04	Ae.polynesiensis	Fare Center 1	5		-0.997543
D11	FAM	Wb-Cl1	Unkn	11.06.02 Ap01.03	Ae.polynesiensis	Fare Center 1	5		1.65102
D12	FAM	Wb-Cl1	Unkn	11.07.02 Ap01.01	Ae.polynesiensis	Fare Center 1	5	24.2478	793.864
E01	FAM	Wb-Cl1	Unkn	11.08.02 Ap01.04	Ae.polynesiensis	Fare Center 1	5	24.0828	636.807
E02	FAM	Wb-Cl1	Unkn	11.10.02 Ap01.01	Ae.polynesiensis	Fare Center 1	5		-1.40075
E03	FAM	Wb-Cl1	Unkn	12.01.01 Ap01.01	Ae.polynesiensis	Haapu East	24		3.006
E04	FAM	Wb-Cl1	Unkn	12.02.01 Ap01.02	Ae.polynesiensis	Haapu East	24		1.14532
E05	FAM	Wb-Cl1	Unkn	12.03.01 Ap01.02	Ae.polynesiensis	Haapu East	24		-0.317303
E06	FAM	Wb-Cl1	Unkn	12.04.01 Ap01.20	Ae.polynesiensis	Haapu East	24		0.596272
E07	FAM	Wb-Cl1	Unkn	12.04.01 Ap02.11	Ae.polynesiensis	Haapu East	24		2.41584
E08	FAM	Wb-Cl1	Unkn	12.05.01 Ap01.05	Ae.polynesiensis	Haapu East	24		3.52366
E09	FAM	Wb-Cl1	Unkn	12.07.01 Ap01.06	Ae.polynesiensis	Haapu East	24		-0.201812
E10	FAM	Wb-Cl1	Unkn	12.08.01 Ap01.03	Ae.polynesiensis	Haapu East	24		0.632093
E11	FAM	Wb-Cl1	Unkn	12.09.01 Ap01.02	Ae.polynesiensis	Haapu East	24		1.6503
E12	FAM	Wb-Cl1	Unkn	12.11.01 Ap01.07	Ae.polynesiensis	Haapu East	24		0.171279
F01	FAM	Wb-Cl1	Unkn	12.12.01 Ap01.20	Ae.polynesiensis	Haapu East	24		-0.118963
F02	FAM	Wb-Cl1	Unkn	12.13.01 Ap01.03	Ae.polynesiensis	Haapu East	24		0.353158
F03	FAM	Wb-Cl1	Unkn	12.14.01 Ap01.20	Ae.polynesiensis	Haapu East	24		3.68366
F04	FAM	Wb-Cl1	Unkn	12.14.01 Ap02.01	Ae.polynesiensis	Haapu East	24		-0.612078
F05	FAM	Wb-Cl1	Unkn	12.15.01 Ap01.08	Ae.polynesiensis	Haapu East	24		1.28038
F06	FAM	Wb-Cl1	Unkn	12.01.02 Ap01.01	Ae.polynesiensis	Haapu East	24		-1.3657
F07	FAM	Wb-Cl1	Unkn	12.02.02 Ap01.05	Ae.polynesiensis	Haapu East	24		1.05736
F08	FAM	Wb-Cl1	Unkn	12.03.02 Ap01.01	Ae.polynesiensis	Haapu East	24		4.15094
F09	FAM	Wb-Cl1	Unkn	12.04.02 Ap01.20	Ae.polynesiensis	Haapu East	24	24.4731	694.135
F10	FAM	Wb-Cl1	Unkn	12.04.02 Ap02.20	Ae.polynesiensis	Haapu East	24		0.902473
F11	FAM	Wb-Cl1	Unkn	12.04.02 Ap03.20	Ae.polynesiensis	Haapu East	24		1.05593
F12	FAM	Wb-Cl1	Unkn	12.04.02 Ap04.01	Ae.polynesiensis	Haapu East	24		0.531009
G01	FAM	Wb-Cl1	Unkn	12.05.02 Ap01.02	Ae.polynesiensis	Haapu East	24		-1.83593
G02	FAM	Wb-Cl1	Unkn	12.06.02 Ap01.01	Ae.polynesiensis	Haapu East	24		5.39858
G03	FAM	Wb-Cl1	Unkn	12.07.02 Ap01.06	Ae.polynesiensis	Haapu East	24		-0.34188
G04	FAM	Wb-Cl1	Unkn	12.08.02 Ap01.01	Ae.polynesiensis	Haapu East	24		1.15491
G05	FAM	Wb-Cl1	Unkn	12.09.02 Ap01.01	Ae.polynesiensis	Haapu East	24		0.319445
G06	FAM	Wb-Cl1	Unkn	12.10.02 Ap01.01	Ae.polynesiensis	Haapu East	24		-0.316278
G07	FAM	Wb-Cl1	Unkn	12.11.02 Ap01.03	Ae.polynesiensis	Haapu East	24		0.473685
G08	FAM	Wb-Cl1	Unkn	12.12.02 Ap01.09	Ae.polynesiensis	Haapu East	24		1.09001
G09	FAM	Wb-Cl1	Unkn	12.13.02 Ap01.01	Ae.polynesiensis	Haapu East	24		0.949813
G10	FAM	Wb-Cl1	Unkn	12.14.02 Ap01.20	Ae.polynesiensis	Haapu East	24		-1.2972
G11	FAM	Wb-Cl1	Unkn	12.14.02 Ap02.08	Ae.polynesiensis	Haapu East	24		2.94005
G12	FAM	Wb-Cl1	Unkn	12.15.02 Ap01.09	Ae.polynesiensis	Haapu East	24		1.92199
H01	FAM	Wb-Cl1	Unkn	13.03.01 Ap01.04	Ae.polynesiensis	Fare East	4		-0.0401724
H02	FAM	Wb-Cl1	Unkn	13.05.01 Ap01.01	Ae.polynesiensis	Fare East	4		2.23562
H03	FAM	Wb-Cl1	Unkn	13.07.01 Ap01.01	Ae.polynesiensis	Fare East	4		1.92267
H04	FAM	Wb-Cl1	Unkn	13.09.01 Ap01.02	Ae.polynesiensis	Fare East	4		0.581746
H05	FAM	Wb-Cl1	Unkn	13.12.01 Ap01.01	Ae.polynesiensis	Fare East	4		0.0823259
H06	FAM	Wb-Cl1	Unkn	13.14.01 Ap01.03	Ae.polynesiensis	Fare East	4		1.53512
H07	FAM	Wb-Cl1	Unkn	20F Tiaraunu					1.17976
H08	FAM	Wb-Cl1	Pos Ctrl	20FTia+10MF 1/5				28.2491	689.986
H09	FAM	Wb-Cl1	Unkn	Ctrl broyage					1.25222
H10	FAM	Wb-Cl1	Neg Ctrl	IAC (25 pg/µL)					-1.42334
H11	FAM	Wb-Cl1	Pos Ctrl	10 MF (1/5)				28.3656	648.684
H12	FAM	Wb-Cl1	Neg Ctrl	TEM -					0.363118

## Sheet: HAUH5
File Name	FD qPCR Wb-Cl1__plaque Huahine 5_broyage 19.10.22_extraction 100µL 19.10....pcrd
Created By User	admin
Notes
ID
Run Started	10/27/2022 20:39:10 UTC
Run Ended	10/27/2022 22:13:19 UTC
Sample Vol	25
Lid Temp	105
Protocol File Name	Wb-Cl1 qPCR TaqPath.prcl
Plate Setup File Name	FD_Wb-Cl1 qPCR TaqMan plaque Huahine 5_2022-10-27.pltd
Base Serial Number	CT039375
Optical Head Serial Number	785BR28769
CFX Maestro Version	3.1.1517.0823.
Well group	All Wells
Amplification step	3
Melt step
Well	Fluor	Target	Content	Sample	Species	PSU	PSU number	Cq	End RFU
A01	FAM	Wb-Cl1	Unkn	13.15.01 Ap01.01	Ae.polynesiensis	Fare East	4		-1.73311
A02	FAM	Wb-Cl1	Unkn	13.03.02 Ap01.02	Ae.polynesiensis	Fare East	4		2.21835
A03	FAM	Wb-Cl1	Unkn	13.04.02 Ap01.01	Ae.polynesiensis	Fare East	4		-1.98378
A04	FAM	Wb-Cl1	Unkn	13.07.02 Ap01.02	Ae.polynesiensis	Fare East	4		-0.190046
A05	FAM	Wb-Cl1	Unkn	13.08.02 Ap01.04	Ae.polynesiensis	Fare East	4		-1.75376
A06	FAM	Wb-Cl1	Unkn	13.09.02 Ap01.01	Ae.polynesiensis	Fare East	4		0.814666
A07	FAM	Wb-Cl1	Unkn	13.11.02 Ap01.01	Ae.polynesiensis	Fare East	4		-0.771158
A08	FAM	Wb-Cl1	Unkn	13.12.02 Ap01.01	Ae.polynesiensis	Fare East	4		-4.88596
A09	FAM	Wb-Cl1	Unkn	13.13.02 Ap01.02	Ae.polynesiensis	Fare East	4		-1.34141
A10	FAM	Wb-Cl1	Unkn	13.14.02 Ap01.20	Ae.polynesiensis	Fare East	4		-0.672208
A11	FAM	Wb-Cl1	Unkn	13.14.02 Ap02.07	Ae.polynesiensis	Fare East	4		-4.67333
A12	FAM	Wb-Cl1	Unkn	13.15.02 Ap01.03	Ae.polynesiensis	Fare East	4		-1.46401
B01	FAM	Wb-Cl1	Unkn	14.01.01 Ap01.20	Ae.polynesiensis	Haapu West	23		-1.6174
B02	FAM	Wb-Cl1	Unkn	14.01.01 Ap02.20	Ae.polynesiensis	Haapu West	23		-3.53015
B03	FAM	Wb-Cl1	Unkn	14.01.01 Ap03.20	Ae.polynesiensis	Haapu West	23		-1.56056
B04	FAM	Wb-Cl1	Unkn	14.01.01 Ap04.10	Ae.polynesiensis	Haapu West	23		-2.68841
B05	FAM	Wb-Cl1	Unkn	14.02.01 Ap01.01	Ae.polynesiensis	Haapu West	23		-1.97633
B06	FAM	Wb-Cl1	Unkn	14.03.01 Ap01.02	Ae.polynesiensis	Haapu West	23		-0.03183
B07	FAM	Wb-Cl1	Unkn	14.05.01 Ap01.01	Ae.polynesiensis	Haapu West	23		0.56957
B08	FAM	Wb-Cl1	Unkn	14.06.01 Ap01.03	Ae.polynesiensis	Haapu West	23		-1.66748
B09	FAM	Wb-Cl1	Unkn	14.09.01 Ap01.02	Ae.polynesiensis	Haapu West	23		-1.97905
B10	FAM	Wb-Cl1	Unkn	14.11.01 Ap01.02	Ae.polynesiensis	Haapu West	23		-0.30565
B11	FAM	Wb-Cl1	Unkn	14.12.01 Ap01.02	Ae.polynesiensis	Haapu West	23		-0.459964
B12	FAM	Wb-Cl1	Unkn	14.13.01 Ap01.03	Ae.polynesiensis	Haapu West	23		-0.823565
C01	FAM	Wb-Cl1	Unkn	14.14.01 Ap01.02	Ae.polynesiensis	Haapu West	23		0.319261
C02	FAM	Wb-Cl1	Unkn	14.15.01 Ap01.03	Ae.polynesiensis	Haapu West	23		-0.186342
C03	FAM	Wb-Cl1	Unkn	14.01.02 Ap01.10	Ae.polynesiensis	Haapu West	23		-1.84453
C04	FAM	Wb-Cl1	Unkn	14.02.02 Ap01.01	Ae.polynesiensis	Haapu West	23		-2.60562
C05	FAM	Wb-Cl1	Unkn	14.06.02 Ap01.01	Ae.polynesiensis	Haapu West	23		0.0263689
C06	FAM	Wb-Cl1	Unkn	14.08.02 Ap01.01	Ae.polynesiensis	Haapu West	23		0.507457
C07	FAM	Wb-Cl1	Unkn	14.11.02 Ap01.09	Ae.polynesiensis	Haapu West	23		0.532507
C08	FAM	Wb-Cl1	Unkn	14.12.02 Ap01.03	Ae.polynesiensis	Haapu West	23		-0.199629
C09	FAM	Wb-Cl1	Unkn	14.15.02 Ap01.03	Ae.polynesiensis	Haapu West	23		1.77575
C10	FAM	Wb-Cl1	Unkn	15.02.01 Ap01.01	Ae.polynesiensis	Fare Center 2	6		1.28388
C11	FAM	Wb-Cl1	Unkn	15.05.01 Ap01.01	Ae.polynesiensis	Fare Center 2	6		-0.087879
C12	FAM	Wb-Cl1	Unkn	15.06.01 Ap01.01	Ae.polynesiensis	Fare Center 2	6		-0.150574
D01	FAM	Wb-Cl1	Unkn	15.07.01 Ap01.01	Ae.polynesiensis	Fare Center 2	6		-0.750869
D02	FAM	Wb-Cl1	Unkn	15.08.01 Ap01.01	Ae.polynesiensis	Fare Center 2	6		-1.70924
D03	FAM	Wb-Cl1	Unkn	15.09.01 Ap01.01	Ae.polynesiensis	Fare Center 2	6		-1.37492
D04	FAM	Wb-Cl1	Unkn	15.10.01 Ap01.03	Ae.polynesiensis	Fare Center 2	6		-1.14976
D05	FAM	Wb-Cl1	Unkn	15.11.01 Ap01.01	Ae.polynesiensis	Fare Center 2	6		-0.167303
D06	FAM	Wb-Cl1	Unkn	15.12.01 Ap01.01	Ae.polynesiensis	Fare Center 2	6		-0.679912
D07	FAM	Wb-Cl1	Unkn	15.13.01 Ap01.01	Ae.polynesiensis	Fare Center 2	6		-0.856736
D08	FAM	Wb-Cl1	Unkn	15.15.01 Ap01.02	Ae.polynesiensis	Fare Center 2	6		-0.44686
D09	FAM	Wb-Cl1	Unkn	15.01.02 Ap01.01	Ae.polynesiensis	Fare Center 2	6		1.17755
D10	FAM	Wb-Cl1	Unkn	15.03.02 Ap01.01	Ae.polynesiensis	Fare Center 2	6		1.0896
D11	FAM	Wb-Cl1	Unkn	15.04.02 Ap01.01	Ae.polynesiensis	Fare Center 2	6		-1.7629
D12	FAM	Wb-Cl1	Unkn	15.06.02 Ap01.03	Ae.polynesiensis	Fare Center 2	6		-0.299113
E01	FAM	Wb-Cl1	Unkn	15.10.02 Ap01.03	Ae.polynesiensis	Fare Center 2	6		-3.09872
E02	FAM	Wb-Cl1	Unkn	15.11.02 Ap01.01	Ae.polynesiensis	Fare Center 2	6		0.352007
E03	FAM	Wb-Cl1	Unkn	15.12.02 Ap01.02	Ae.polynesiensis	Fare Center 2	6		-0.0988633
E04	FAM	Wb-Cl1	Unkn	15.15.02 Ap01.03	Ae.polynesiensis	Fare Center 2	6		-0.862595
E05	FAM	Wb-Cl1	Unkn	16.01.01 Ap01.20	Ae.polynesiensis	Maroe West	20		-0.315352
E06	FAM	Wb-Cl1	Unkn	16.01.01 Ap02.20	Ae.polynesiensis	Maroe West	20		2.37387
E07	FAM	Wb-Cl1	Unkn	16.01.01 Ap03.20	Ae.polynesiensis	Maroe West	20		-0.76368
E08	FAM	Wb-Cl1	Unkn	16.01.01 Ap04.04	Ae.polynesiensis	Maroe West	20		-0.148441
E09	FAM	Wb-Cl1	Unkn	16.02.01 Ap01.01	Ae.polynesiensis	Maroe West	20		1.23032
E10	FAM	Wb-Cl1	Unkn	16.03.01 Ap01.03	Ae.polynesiensis	Maroe West	20		0.0724629
E11	FAM	Wb-Cl1	Unkn	16.04.01 Ap01.06	Ae.polynesiensis	Maroe West	20		-1.75865
E12	FAM	Wb-Cl1	Unkn	16.05.01 Ap01.04	Ae.polynesiensis	Maroe West	20		-0.516468
F01	FAM	Wb-Cl1	Unkn	16.07.01 Ap01.02	Ae.polynesiensis	Maroe West	20		-2.62913
F02	FAM	Wb-Cl1	Unkn	16.08.01 Ap01.05	Ae.polynesiensis	Maroe West	20		-0.264502
F03	FAM	Wb-Cl1	Unkn	16.10.01 Ap01.02	Ae.polynesiensis	Maroe West	20		0.280517
F04	FAM	Wb-Cl1	Unkn	16.11.01 Ap01.02	Ae.polynesiensis	Maroe West	20		1.81836
F05	FAM	Wb-Cl1	Unkn	16.12.01 Ap01.11	Ae.polynesiensis	Maroe West	20		1.31953
F06	FAM	Wb-Cl1	Unkn	16.13.01 Ap01.13	Ae.polynesiensis	Maroe West	20		0.439027
F07	FAM	Wb-Cl1	Unkn	16.14.01 Ap01.04	Ae.polynesiensis	Maroe West	20		1.02595
F08	FAM	Wb-Cl1	Unkn	16.15.01 Ap01.04	Ae.polynesiensis	Maroe West	20		1.4259
F09	FAM	Wb-Cl1	Unkn	16.01.02 Ap01.20	Ae.polynesiensis	Maroe West	20		-0.213072
F10	FAM	Wb-Cl1	Unkn	16.01.02 Ap02.11	Ae.polynesiensis	Maroe West	20		1.39353
F11	FAM	Wb-Cl1	Unkn	16.02.02 Ap01.02	Ae.polynesiensis	Maroe West	20		2.03883
F12	FAM	Wb-Cl1	Unkn	16.03.02 Ap01.03	Ae.polynesiensis	Maroe West	20		0.966738
G01	FAM	Wb-Cl1	Unkn	16.05.02 Ap01.03	Ae.polynesiensis	Maroe West	20		-1.34372
G02	FAM	Wb-Cl1	Unkn	16.07.02 Ap01.01	Ae.polynesiensis	Maroe West	20		-0.429505
G03	FAM	Wb-Cl1	Unkn	16.08.02 Ap01.03	Ae.polynesiensis	Maroe West	20		1.77821
G04	FAM	Wb-Cl1	Unkn	16.10.02 Ap01.02	Ae.polynesiensis	Maroe West	20		2.96983
G05	FAM	Wb-Cl1	Unkn	16.11.02 Ap01.03	Ae.polynesiensis	Maroe West	20		1.15405
G06	FAM	Wb-Cl1	Unkn	16.12.02 Ap01.09	Ae.polynesiensis	Maroe West	20		0.0292337
G07	FAM	Wb-Cl1	Unkn	16.13.02 Ap01.05	Ae.polynesiensis	Maroe West	20		2.16503
G08	FAM	Wb-Cl1	Unkn	16.14.02 Ap01.07	Ae.polynesiensis	Maroe West	20		0.576869
G09	FAM	Wb-Cl1	Unkn	16.15.02 Ap01.05	Ae.polynesiensis	Maroe West	20		2.10799
G10	FAM	Wb-Cl1	Unkn	17.02.01 Ap01.02	Ae.polynesiensis	Fare Center 3	7		0.513608
G11	FAM	Wb-Cl1	Unkn	17.05.01 Ap01.01	Ae.polynesiensis	Fare Center 3	7		0.0922464
G12	FAM	Wb-Cl1	Unkn	17.06.01 Ap01.01	Ae.polynesiensis	Fare Center 3	7		0.647066
H01	FAM	Wb-Cl1	Unkn	17.08.01 Ap01.01	Ae.polynesiensis	Fare Center 3	7		-0.787321
H02	FAM	Wb-Cl1	Unkn	17.09.01 Ap01.01	Ae.polynesiensis	Fare Center 3	7		-0.169362
H03	FAM	Wb-Cl1	Unkn	17.10.01 Ap01.02	Ae.polynesiensis	Fare Center 3	7		-1.18412
H04	FAM	Wb-Cl1	Unkn	17.01.02 Ap01.01	Ae.polynesiensis	Fare Center 3	7		-0.22863
H05	FAM	Wb-Cl1	Unkn	17.02.02 Ap01.01	Ae.polynesiensis	Fare Center 3	7		0.750842
H06	FAM	Wb-Cl1	Unkn	17.03.02 Ap01.01	Ae.polynesiensis	Fare Center 3	7		0.159282
H07	FAM	Wb-Cl1	Unkn	20F Tiaraunu					-0.719617
H08	FAM	Wb-Cl1	Pos Ctrl	20FTia+10MF 1/5				28.7944	789.045
H09	FAM	Wb-Cl1	Neg Ctrl	Ctrl broyage					-0.87299
H10	FAM	Wb-Cl1	Unkn	IAC (25 pg/µL)					-1.70876
H11	FAM	Wb-Cl1	Pos Ctrl	10MF 1/5				28.4837	845.264
H12	FAM	Wb-Cl1	Neg Ctrl	TEM -					-1.79235

## Sheet: HUAH6
File Name	FD qPCR Wb-Cl1_plaque Huahine 6_broyage 20.10.22_extraction 100µL 20.10.....pcrd
Created By User	admin
Notes
ID
Run Started	10/27/2022 20:31:18 UTC
Run Ended	10/27/2022 22:05:40 UTC
Sample Vol	25
Lid Temp	105
Protocol File Name	Wb-Cl1 qPCR TaqPath.prcl
Plate Setup File Name	FD_Wb-Cl1 qPCR TaqMan plaque Huahine 6_2022-10-27.pltd
Base Serial Number	CT034240
Optical Head Serial Number	785BR18742
CFX Maestro Version	3.1.1517.0823.
Well group	All Wells
Amplification step	3
Melt step
Well	Fluor	Target	Content	Sample	Species	PSU	PSU number	Cq	End RFU
A01	FAM	Wb-Cl1	Unkn	17.05.02 Ap02.02	Ae.polynesiensis	Fare Center 3	7		2.34084
A02	FAM	Wb-Cl1	Unkn	17.06.02 Ap02.02	Ae.polynesiensis	Fare Center 3	7		-8.3509
A03	FAM	Wb-Cl1	Unkn	17.07.02 Ap02.02	Ae.polynesiensis	Fare Center 3	7		-4.9644
A04	FAM	Wb-Cl1	Unkn	17.08.02 Ap01.01	Ae.polynesiensis	Fare Center 3	7		-1.8601
A05	FAM	Wb-Cl1	Unkn	17.11.02 Ap01.03	Ae.polynesiensis	Fare Center 3	7		3.12351
A06	FAM	Wb-Cl1	Unkn	17.15.02 Ap01.03	Ae.polynesiensis	Fare Center 3	7		2.81593
A07	FAM	Wb-Cl1	Unkn	18.01.01 Ap01.01	Ae.polynesiensis	Maroe North	21		4.97277
A08	FAM	Wb-Cl1	Unkn	18.03.01 Ap01.02	Ae.polynesiensis	Maroe North	21		5.77432
A09	FAM	Wb-Cl1	Unkn	18.04.01 Ap01.07	Ae.polynesiensis	Maroe North	21		6.72197
A10	FAM	Wb-Cl1	Unkn	18.05.01 Ap01.02	Ae.polynesiensis	Maroe North	21		6.08232
A11	FAM	Wb-Cl1	Unkn	18.06.01 Ap01.01	Ae.polynesiensis	Maroe North	21		8.00167
A12	FAM	Wb-Cl1	Unkn	18.07.01 Ap01.03	Ae.polynesiensis	Maroe North	21		7.8001
B01	FAM	Wb-Cl1	Unkn	18.09.01 Ap01.04	Ae.polynesiensis	Maroe North	21		1.84635
B02	FAM	Wb-Cl1	Unkn	18.10.01 Ap01.05	Ae.polynesiensis	Maroe North	21		-0.330167
B03	FAM	Wb-Cl1	Unkn	18.11.01 Ap01.07	Ae.polynesiensis	Maroe North	21		-2.85062
B04	FAM	Wb-Cl1	Unkn	18.13.01 Ap01.01	Ae.polynesiensis	Maroe North	21		1.23732
B05	FAM	Wb-Cl1	Unkn	18.14.01 Ap01.02	Ae.polynesiensis	Maroe North	21		4.67691
B06	FAM	Wb-Cl1	Unkn	18.15.01 Ap01.05	Ae.polynesiensis	Maroe North	21		5.48305
B07	FAM	Wb-Cl1	Unkn	18.01.02 Ap01.01	Ae.polynesiensis	Maroe North	21		4.8495
B08	FAM	Wb-Cl1	Unkn	18.03.02 Ap01.01	Ae.polynesiensis	Maroe North	21		5.71957
B09	FAM	Wb-Cl1	Unkn	18.04.02 Ap01.04	Ae.polynesiensis	Maroe North	21		7.69647
B10	FAM	Wb-Cl1	Unkn	18.05.02 Ap01.06	Ae.polynesiensis	Maroe North	21		8.10626
B11	FAM	Wb-Cl1	Unkn	18.06.02 Ap01.01	Ae.polynesiensis	Maroe North	21		7.59625
B12	FAM	Wb-Cl1	Unkn	18.07.02 Ap01.02	Ae.polynesiensis	Maroe North	21		6.63322
C01	FAM	Wb-Cl1	Unkn	18.08.02 Ap01.01	Ae.polynesiensis	Maroe North	21		-0.090371
C02	FAM	Wb-Cl1	Unkn	18.09.02 Ap01.05	Ae.polynesiensis	Maroe North	21		-0.87625
C03	FAM	Wb-Cl1	Unkn	18.10.02 Ap01.03	Ae.polynesiensis	Maroe North	21		-1.54658
C04	FAM	Wb-Cl1	Unkn	18.11.02 Ap01.04	Ae.polynesiensis	Maroe North	21		2.31201
C05	FAM	Wb-Cl1	Unkn	18.12.02 Ap01.01	Ae.polynesiensis	Maroe North	21		3.34759
C06	FAM	Wb-Cl1	Unkn	18.13.02 Ap01.02	Ae.polynesiensis	Maroe North	21		3.54748
C07	FAM	Wb-Cl1	Unkn	18.14.02 Ap01.03	Ae.polynesiensis	Maroe North	21		5.08646
C08	FAM	Wb-Cl1	Unkn	18.15.02 Ap01.03	Ae.polynesiensis	Maroe North	21		7.94874
C09	FAM	Wb-Cl1	Unkn	19.01.01 Ap01.01	Ae.polynesiensis	Fare South	8		4.36954
C11	FAM	Wb-Cl1	Unkn	19.07.01 Ap01.01	Ae.polynesiensis	Fare South	8		7.32775
C12	FAM	Wb-Cl1	Unkn	19.12.01 Ap01.01	Ae.polynesiensis	Fare South	8		8.98802
D01	FAM	Wb-Cl1	Unkn	19.14.01 Ap01.01	Ae.polynesiensis	Fare South	8		0.674331
D02	FAM	Wb-Cl1	Unkn	19.01.02 Ap01.01	Ae.polynesiensis	Fare South	8		1.11831
D03	FAM	Wb-Cl1	Unkn	19.03.02 Ap01.01	Ae.polynesiensis	Fare South	8		2.87928
D05	FAM	Wb-Cl1	Unkn	19.07.02 Ap01.01	Ae.polynesiensis	Fare South	8		3.51967
D06	FAM	Wb-Cl1	Unkn	19.13.02 Ap01.02	Ae.polynesiensis	Fare South	8		4.56495
D07	FAM	Wb-Cl1	Unkn	19.14.02 Ap01.01	Ae.polynesiensis	Fare South	8		6.97535
D08	FAM	Wb-Cl1	Unkn	19.15.02 Ap01.01	Ae.polynesiensis	Fare South	8		3.94132
D09	FAM	Wb-Cl1	Unkn	20.01.01 Ap01.03	Ae.polynesiensis	Faie South	19		6.81775
D10	FAM	Wb-Cl1	Unkn	20.02.01 Ap01.02	Ae.polynesiensis	Faie South	19		5.76244
D11	FAM	Wb-Cl1	Unkn	20.04.01 Ap01.10	Ae.polynesiensis	Faie South	19	22.6148	1040.64
D12	FAM	Wb-Cl1	Unkn	20.05.01 Ap01.02	Ae.polynesiensis	Faie South	19		8.50074
E01	FAM	Wb-Cl1	Unkn	20.06.01 Ap01.20	Ae.polynesiensis	Faie South	19		1.51513
E02	FAM	Wb-Cl1	Unkn	20.06.01 Ap02.07	Ae.polynesiensis	Faie South	19		0.962822
E03	FAM	Wb-Cl1	Unkn	20.07.01 Ap01.02	Ae.polynesiensis	Faie South	19		0.847206
E04	FAM	Wb-Cl1	Unkn	20.08.01 Ap01.03	Ae.polynesiensis	Faie South	19		1.62973
E05	FAM	Wb-Cl1	Unkn	20.09.01 Ap01.02	Ae.polynesiensis	Faie South	19		-0.119934
E06	FAM	Wb-Cl1	Unkn	20.12.01 Ap01.01	Ae.polynesiensis	Faie South	19		5.53351
E07	FAM	Wb-Cl1	Unkn	20.13.01 Ap01.02	Ae.polynesiensis	Faie South	19	19.2863	936.703
E08	FAM	Wb-Cl1	Unkn	20.14.01 Ap01.04	Ae.polynesiensis	Faie South	19		6.529
E09	FAM	Wb-Cl1	Unkn	20.15.01 Ap01.01	Ae.polynesiensis	Faie South	19		3.36878
E10	FAM	Wb-Cl1	Unkn	20.01.02 Ap01.01	Ae.polynesiensis	Faie South	19	21.7785	1014.17
E11	FAM	Wb-Cl1	Unkn	20.04.02 Ap01.10	Ae.polynesiensis	Faie South	19	18.757	1040.18
E12	FAM	Wb-Cl1	Unkn	20.06.02 Ap01.11	Ae.polynesiensis	Faie South	19		8.69674
F01	FAM	Wb-Cl1	Unkn	20.07.02 Ap01.01	Ae.polynesiensis	Faie South	19		-0.993509
F02	FAM	Wb-Cl1	Unkn	20.08.02 Ap01.01	Ae.polynesiensis	Faie South	19		2.12155
F03	FAM	Wb-Cl1	Unkn	20.12.02 Ap01.01	Ae.polynesiensis	Faie South	19		2.18354
F04	FAM	Wb-Cl1	Unkn	20.13.02 Ap01.02	Ae.polynesiensis	Faie South	19		1.02061
F05	FAM	Wb-Cl1	Unkn	20.14.02 Ap01.16	Ae.polynesiensis	Faie South	19		3.31958
F06	FAM	Wb-Cl1	Unkn	20.15.02 Ap01.03	Ae.polynesiensis	Faie South	19		3.24769
F07	FAM	Wb-Cl1	Unkn	21.05.01 Ap01.02	Ae.polynesiensis	Fitii North 1	13		5.83459
F08	FAM	Wb-Cl1	Unkn	21.06.01 Ap01.04	Ae.polynesiensis	Fitii North 1	13		7.06291
F09	FAM	Wb-Cl1	Unkn	21.10.01 Ap01.02	Ae.polynesiensis	Fitii North 1	13		5.83341
F10	FAM	Wb-Cl1	Unkn	21.11.01 Ap01.01	Ae.polynesiensis	Fitii North 1	13		5.20758
F11	FAM	Wb-Cl1	Unkn	21.13.01 Ap01.03	Ae.polynesiensis	Fitii North 1	13		3.60626
F12	FAM	Wb-Cl1	Unkn	21.05.02 Ap01.01	Ae.polynesiensis	Fitii North 1	13		4.42614
G01	FAM	Wb-Cl1	Unkn	21.06.02 Ap01.03	Ae.polynesiensis	Fitii North 1	13		2.33115
G02	FAM	Wb-Cl1	Unkn	21.09.02 Ap01.03	Ae.polynesiensis	Fitii North 1	13		4.31795
G03	FAM	Wb-Cl1	Unkn	21.11.02 Ap01.04	Ae.polynesiensis	Fitii North 1	13		2.49841
G04	FAM	Wb-Cl1	Unkn	21.13.02 Ap01.02	Ae.polynesiensis	Fitii North 1	13		1.99766
G05	FAM	Wb-Cl1	Unkn	21.14.02 Ap01.01	Ae.polynesiensis	Fitii North 1	13		2.93406
G06	FAM	Wb-Cl1	Unkn	22.01.01 Ap01.01	Ae.polynesiensis	Faie North	18		4.6522
G07	FAM	Wb-Cl1	Unkn	22.03.01 Ap01.02	Ae.polynesiensis	Faie North	18		4.03787
G08	FAM	Wb-Cl1	Unkn	22.05.01 Ap01.01	Ae.polynesiensis	Faie North	18		5.2393
G09	FAM	Wb-Cl1	Unkn	22.07.01 Ap01.04	Ae.polynesiensis	Faie North	18		2.79504
G10	FAM	Wb-Cl1	Unkn	22.10.01 Ap01.15	Ae.polynesiensis	Faie North	18		5.55933
G11	FAM	Wb-Cl1	Unkn	22.11.01 Ap01.17	Ae.polynesiensis	Faie North	18		15.1612
G12	FAM	Wb-Cl1	Unkn	22.13.01 Ap01.01	Ae.polynesiensis	Faie North	18		7.47748
H01	FAM	Wb-Cl1	Unkn	22.14.01 Ap01.01	Ae.polynesiensis	Faie North	18	21.9258	998.449
H02	FAM	Wb-Cl1	Unkn	22.01.02 Ap01.09	Ae.polynesiensis	Faie North	18		-0.389498
H03	FAM	Wb-Cl1	Unkn	22.03.02 Ap01.02	Ae.polynesiensis	Faie North	18		0.0802398
H04	FAM	Wb-Cl1	Unkn	22.04.02 Ap01.01	Ae.polynesiensis	Faie North	18		2.55018
H05	FAM	Wb-Cl1	Unkn	22.05.02 Ap01.04	Ae.polynesiensis	Faie North	18		4.94836
H06	FAM	Wb-Cl1	Unkn	22.07.02 Ap01.02	Ae.polynesiensis	Faie North	18		3.30843
H07	FAM	Wb-Cl1	Unkn	20F Tiaraunu					2.95404
H08	FAM	Wb-Cl1	Pos Ctrl	20FTia+10MF 1/5				28.4091	814.41
H09	FAM	Wb-Cl1	Neg Ctrl	Ctrl broyage					4.68325
H10	FAM	Wb-Cl1	Unkn	IAC (25 pg/µL)					3.87017
H11	FAM	Wb-Cl1	Pos Ctrl	10MF 1/5				29.2152	702.68
H12	FAM	Wb-Cl1	Neg Ctrl	TEM -					5.9148

## Sheet: HAUH7
File Name	FD qPCR Wb-Cl1__plaque Huahine 7_broyage 20.10.22_extraction 100µL 20.10....pcrd
Created By User	admin
Notes
ID
Run Started	10/28/2022 00:54:06 UTC
Run Ended	10/28/2022 02:28:14 UTC
Sample Vol	25
Lid Temp	105
Protocol File Name	Wb-Cl1 qPCR TaqPath.prcl
Plate Setup File Name	FD_Wb-Cl1 qPCR TaqMan plaque Huahine 7_2022-10-27.pltd
Base Serial Number	CT039375
Optical Head Serial Number	785BR28769
CFX Maestro Version	3.1.1517.0823.
Well group	All Wells
Amplification step	3
Melt step
Well	Fluor	Target	Content	Sample	Species	PSU	PSU number	Cq	End RFU
A01	FAM	Wb-Cl1	Unkn	22.09.02 Ap01.01	Ae.polynesiensis	Faie North	18		-0.503502
A02	FAM	Wb-Cl1	Unkn	22.11.02 Ap01.01	Ae.polynesiensis	Faie North	18		-0.635734
A03	FAM	Wb-Cl1	Unkn	22.12.02 Ap01.03	Ae.polynesiensis	Faie North	18		-0.323258
A04	FAM	Wb-Cl1	Unkn	22.13.02 Ap01.04	Ae.polynesiensis	Faie North	18		-5.77701
A05	FAM	Wb-Cl1	Unkn	23.15.01 Ap01.03	Ae.polynesiensis	Fitii North 2	14		-1.45656
A06	FAM	Wb-Cl1	Unkn	23.15.02 Ap01.06	Ae.polynesiensis	Fitii North 2	14		0.523053
A07	FAM	Wb-Cl1	Unkn	24.02.01 Ap01.02	Ae.polynesiensis	Maeva East	12		1.54425
A08	FAM	Wb-Cl1	Unkn	24.03.01 Ap01.02	Ae.polynesiensis	Maeva East	12		0.215873
A09	FAM	Wb-Cl1	Unkn	24.04.01 Ap01.07	Ae.polynesiensis	Maeva East	12		1.80914
A10	FAM	Wb-Cl1	Unkn	24.06.01 Ap01.02	Ae.polynesiensis	Maeva East	12		-0.722124
A11	FAM	Wb-Cl1	Unkn	24.08.01 Ap01.01	Ae.polynesiensis	Maeva East	12		-0.685454
A12	FAM	Wb-Cl1	Unkn	24.09.01 Ap01.04	Ae.polynesiensis	Maeva East	12		1.40407
B01	FAM	Wb-Cl1	Unkn	24.10.01 Ap01.01	Ae.polynesiensis	Maeva East	12		0.184708
B02	FAM	Wb-Cl1	Unkn	24.11.01 Ap01.09	Ae.polynesiensis	Maeva East	12		-0.336562
B03	FAM	Wb-Cl1	Unkn	24.12.01 Ap01.02	Ae.polynesiensis	Maeva East	12		-0.319672
B04	FAM	Wb-Cl1	Unkn	24.14.01 Ap01.06	Ae.polynesiensis	Maeva East	12		-0.362651
B05	FAM	Wb-Cl1	Unkn	24.15.01 Ap01.19	Ae.polynesiensis	Maeva East	12	35.4916	298.793
B06	FAM	Wb-Cl1	Unkn	24.03.02 Ap01.08	Ae.polynesiensis	Maeva East	12		-2.35338
B07	FAM	Wb-Cl1	Unkn	24.04.02 Ap01.02	Ae.polynesiensis	Maeva East	12		-3.06622
B08	FAM	Wb-Cl1	Unkn	24.05.02 Ap01.01	Ae.polynesiensis	Maeva East	12		-2.37068
B09	FAM	Wb-Cl1	Unkn	24.06.02 Ap01.01	Ae.polynesiensis	Maeva East	12		-1.72941
B10	FAM	Wb-Cl1	Unkn	24.09.02 Ap01.02	Ae.polynesiensis	Maeva East	12		-0.689667
B11	FAM	Wb-Cl1	Unkn	24.10.02 Ap01.02	Ae.polynesiensis	Maeva East	12		-0.535519
B12	FAM	Wb-Cl1	Unkn	24.11.02 Ap01.09	Ae.polynesiensis	Maeva East	12	22.2737	852.248
C01	FAM	Wb-Cl1	Unkn	24.13.02 Ap01.01	Ae.polynesiensis	Maeva East	12		-0.501178
C02	FAM	Wb-Cl1	Unkn	24.14.02 Ap01.04	Ae.polynesiensis	Maeva East	12		-0.424192
C03	FAM	Wb-Cl1	Unkn	24.15.02 Ap01.08	Ae.polynesiensis	Maeva East	12		-0.438927
C04	FAM	Wb-Cl1	Unkn	25.01.01 Ap01.01	Ae.polynesiensis	Fitii West	15		0.335483
C05	FAM	Wb-Cl1	Unkn	25.02.01 Ap01.02	Ae.polynesiensis	Fitii West	15	27.1956	835.274
C06	FAM	Wb-Cl1	Unkn	25.06.01 Ap01.01	Ae.polynesiensis	Fitii West	15		-2.35639
C07	FAM	Wb-Cl1	Unkn	25.07.01 Ap01.01	Ae.polynesiensis	Fitii West	15		-0.742385
C08	FAM	Wb-Cl1	Unkn	25.10.01 Ap01.03	Ae.polynesiensis	Fitii West	15		-2.52237
C09	FAM	Wb-Cl1	Unkn	25.11.01 Ap01.01	Ae.polynesiensis	Fitii West	15		-3.09149
C10	FAM	Wb-Cl1	Unkn	25.15.01 Ap01.06	Ae.polynesiensis	Fitii West	15		-2.33823
C11	FAM	Wb-Cl1	Unkn	25.01.02 Ap01.01	Ae.polynesiensis	Fitii West	15		-2.41248
C12	FAM	Wb-Cl1	Unkn	25.05.02 Ap01.01	Ae.polynesiensis	Fitii West	15		-1.82199
D01	FAM	Wb-Cl1	Unkn	25.07.02 Ap01.01	Ae.polynesiensis	Fitii West	15		-0.85368
D02	FAM	Wb-Cl1	Unkn	25.11.02 Ap01.01	Ae.polynesiensis	Fitii West	15		-2.15121
D03	FAM	Wb-Cl1	Unkn	25.15.02 Ap01.12	Ae.polynesiensis	Fitii West	15		1.91585
D04	FAM	Wb-Cl1	Unkn	26.01.01 Ap01.01	Ae.polynesiensis	Maeva West	11		-0.351802
D05	FAM	Wb-Cl1	Unkn	26.03.01 Ap01.01	Ae.polynesiensis	Maeva West	11		2.82405
D06	FAM	Wb-Cl1	Unkn	26.05.01 Ap01.01	Ae.polynesiensis	Maeva West	11		-0.939757
D07	FAM	Wb-Cl1	Unkn	26.06.01 Ap01.02	Ae.polynesiensis	Maeva West	11		1.08279
D08	FAM	Wb-Cl1	Unkn	26.10.01 Ap01.01	Ae.polynesiensis	Maeva West	11		0.175407
D09	FAM	Wb-Cl1	Unkn	26.12.01 Ap01.01	Ae.polynesiensis	Maeva West	11		1.37801
D10	FAM	Wb-Cl1	Unkn	26.13.01 Ap01.08	Ae.polynesiensis	Maeva West	11		-1.40907
D11	FAM	Wb-Cl1	Unkn	26.01.02 Ap01.01	Ae.polynesiensis	Maeva West	11		-1.49013
D12	FAM	Wb-Cl1	Unkn	26.09.02 Ap01.02	Ae.polynesiensis	Maeva West	11		-0.39578
E01	FAM	Wb-Cl1	Unkn	26.12.02 Ap01.01	Ae.polynesiensis	Maeva West	11		-2.8253
E02	FAM	Wb-Cl1	Unkn	26.13.02 Ap01.03	Ae.polynesiensis	Maeva West	11		1.04163
E03	FAM	Wb-Cl1	Unkn	27.01.01 Ap01.03	Ae.polynesiensis	Fitii South	17		-0.874799
E04	FAM	Wb-Cl1	Unkn	27.03.01 Ap01.06	Ae.polynesiensis	Fitii South	17	23.5948	857.066
E05	FAM	Wb-Cl1	Unkn	27.04.01 Ap01.01	Ae.polynesiensis	Fitii South	17		-0.175083
E06	FAM	Wb-Cl1	Unkn	27.05.01 Ap01.02	Ae.polynesiensis	Fitii South	17		-0.818762
E07	FAM	Wb-Cl1	Unkn	27.08.01 Ap01.01	Ae.polynesiensis	Fitii South	17		-3.10426
E08	FAM	Wb-Cl1	Unkn	27.10.01 Ap01.01	Ae.polynesiensis	Fitii South	17		-1.28148
E09	FAM	Wb-Cl1	Unkn	27.12.01 Ap01.04	Ae.polynesiensis	Fitii South	17		-0.0713394
E10	FAM	Wb-Cl1	Unkn	27.01.02 Ap01.02	Ae.polynesiensis	Fitii South	17		-1.83224
E11	FAM	Wb-Cl1	Unkn	27.02.02 Ap01.01	Ae.polynesiensis	Fitii South	17		1.97
E12	FAM	Wb-Cl1	Unkn	27.03.02 Ap01.06	Ae.polynesiensis	Fitii South	17	22.0011	981.846
F01	FAM	Wb-Cl1	Unkn	27.05.02 Ap01.04	Ae.polynesiensis	Fitii South	17		-0.0255557
F02	FAM	Wb-Cl1	Unkn	27.06.02 Ap01.02	Ae.polynesiensis	Fitii South	17	22.8581	1029.07
F03	FAM	Wb-Cl1	Unkn	27.07.02 Ap01.01	Ae.polynesiensis	Fitii South	17		-0.295848
F04	FAM	Wb-Cl1	Unkn	27.08.02 Ap01.02	Ae.polynesiensis	Fitii South	17		-0.171828
F05	FAM	Wb-Cl1	Unkn	27.10.02 Ap01.01	Ae.polynesiensis	Fitii South	17		1.7059
F06	FAM	Wb-Cl1	Unkn	27.11.02 Ap01.01	Ae.polynesiensis	Fitii South	17		-1.29634
F07	FAM	Wb-Cl1	Unkn	27.12.02 Ap01.03	Ae.polynesiensis	Fitii South	17		0.749497
F08	FAM	Wb-Cl1	Unkn	27.15.02 Ap01.01	Ae.polynesiensis	Fitii South	17		-1.69656
F09	FAM	Wb-Cl1	Unkn	28.01.01 Ap01.02	Ae.polynesiensis	Fitii East	16		-0.267603
F10	FAM	Wb-Cl1	Unkn	28.02.01 Ap01.08	Ae.polynesiensis	Fitii East	16		0.108914
F11	FAM	Wb-Cl1	Unkn	28.10.01 Ap01.02	Ae.polynesiensis	Fitii East	16		-0.024468
F12	FAM	Wb-Cl1	Unkn	28.12.01 Ap01.01	Ae.polynesiensis	Fitii East	16		0.194316
G01	FAM	Wb-Cl1	Unkn	28.13.01 Ap01.01	Ae.polynesiensis	Fitii East	16		-2.23198
G02	FAM	Wb-Cl1	Unkn	28.15.01 Ap01.02	Ae.polynesiensis	Fitii East	16		-0.0728349
G03	FAM	Wb-Cl1	Unkn	28.01.02 Ap01.07	Ae.polynesiensis	Fitii East	16		1.00452
G04	FAM	Wb-Cl1	Unkn	28.02.02 Ap01.06	Ae.polynesiensis	Fitii East	16		1.57501
G05	FAM	Wb-Cl1	Unkn	28.06.02 Ap01.03	Ae.polynesiensis	Fitii East	16		1.52743
G06	FAM	Wb-Cl1	Unkn	28.09.02 Ap01.01	Ae.polynesiensis	Fitii East	16		1.8595
G07	FAM	Wb-Cl1	Unkn	28.10.02 Ap01.04	Ae.polynesiensis	Fitii East	16		-0.873188
G08	FAM	Wb-Cl1	Unkn	28.12.02 Ap01.01	Ae.polynesiensis	Fitii East	16		-0.582623
G09	FAM	Wb-Cl1	Unkn	28.14.02 Ap01.01	Ae.polynesiensis	Fitii East	16		1.55074
G10	FAM	Wb-Cl1	Unkn	20F Tiaraunu					0.294174
G11	FAM	Wb-Cl1	Pos Ctrl	20FTia+10MF 1/5				28.9238	933.693
G12	FAM	Wb-Cl1	Neg Ctrl	Ctrl broyage					0.26395
H10	FAM	Wb-Cl1	Unkn	IAC (25 pg/µL)					-0.539169
H11	FAM	Wb-Cl1	Pos Ctrl	10MF (1/5)				28.2058	942.644
H12	FAM	Wb-Cl1	Neg Ctrl	TEM -					-0.010534

## Sheet: HUAH8
File Name	FD qPCR Wb-Cl1_controle Huahine 8_broyage 28.11.22_extraction 100µL 28.1....pcrd
Created By User	admin
Notes
ID
Run Started	12/05/2022 19:33:53 UTC
Run Ended	12/05/2022 21:08:22 UTC
Sample Vol	25
Lid Temp	105
Protocol File Name	Wb-Cl1 qPCR TaqPath.prcl
Plate Setup File Name	FD_Wb-Cl1qPCR TaqMan plaque Huahine 8_2022-12-05.pltd
Base Serial Number	CT034240
Optical Head Serial Number	785BR18742
CFX Maestro Version	3.1.1517.0823.
Well group	All Wells
Amplification step	3
Melt step
Well	Fluor	Target	Content	Sample	Species	PSU	PSU number	Cq	End RFU
A01	FAM	Wb-Cl1	Unkn	01.01.cp Aa01.13	Ae.aegypti	Maeva motu South	10		0.755691
A02	FAM	Wb-Cl1	Unkn	01.02.02 Aa01.01	Ae.aegypti	Maeva motu South	10		-2.26976
A03	FAM	Wb-Cl1	Unkn	01.03.cp Aa01.04	Ae.aegypti	Maeva motu South	10	21.4201	923.34
A04	FAM	Wb-Cl1	Unkn	01.05.02 Aa01.01	Ae.aegypti	Maeva motu South	10		2.53122
A05	FAM	Wb-Cl1	Unkn	01.08.01 Aa01.02	Ae.aegypti	Maeva motu South	10		-1.95825
A06	FAM	Wb-Cl1	Unkn	01.09.cp Aa01.03	Ae.aegypti	Maeva motu South	10		-1.18715
A07	FAM	Wb-Cl1	Unkn	01.10.cp Aa01.05	Ae.aegypti	Maeva motu South	10		-3.17815
A08	FAM	Wb-Cl1	Unkn	01.11.cp Aa01.06	Ae.aegypti	Maeva motu South	10		1.8435
A09	FAM	Wb-Cl1	Unkn	01.12.01 Aa01.01	Ae.aegypti	Maeva motu South	10		1.49102
A10	FAM	Wb-Cl1	Unkn	01.13.02 Aa01.01	Ae.aegypti	Maeva motu South	10		0.337843
A11	FAM	Wb-Cl1	Unkn	01.15.cp Aa01.04	Ae.aegypti	Maeva motu South	10		-1.60496
A12	FAM	Wb-Cl1	Unkn	02.01.01 Aa01.01	Ae.aegypti	Haapu South	25		1.28401
B01	FAM	Wb-Cl1	Unkn	02.03.cp Aa01.04	Ae.aegypti	Haapu South	25		-1.32461
B02	FAM	Wb-Cl1	Unkn	02.04.02 Aa01.02	Ae.aegypti	Haapu South	25		2.44865
B03	FAM	Wb-Cl1	Unkn	02.08.02 Aa01.01	Ae.aegypti	Haapu South	25		2.8615
B04	FAM	Wb-Cl1	Unkn	02.09.cp Aa01.03	Ae.aegypti	Haapu South	25		1.66161
B05	FAM	Wb-Cl1	Unkn	02.10.02 Aa01.01	Ae.aegypti	Haapu South	25		5.45389
B06	FAM	Wb-Cl1	Unkn	02.11.02 Aa01.01	Ae.aegypti	Haapu South	25		2.5691
B07	FAM	Wb-Cl1	Unkn	02.13.02 Aa01.01	Ae.aegypti	Haapu South	25		4.25853
B08	FAM	Wb-Cl1	Unkn	02.14.cp Aa01.07	Ae.aegypti	Haapu South	25		4.08566
B09	FAM	Wb-Cl1	Unkn	03.01.cp Aa01.02	Ae.aegypti	Maeva motu North	9		4.48084
B10	FAM	Wb-Cl1	Unkn	03.04.cp Aa01.02	Ae.aegypti	Maeva motu North	9		-1.87064
B11	FAM	Wb-Cl1	Unkn	03.05.cp Aa01.05	Ae.aegypti	Maeva motu North	9		-0.0439709
B12	FAM	Wb-Cl1	Unkn	03.06.01 Aa01.03	Ae.aegypti	Maeva motu North	9		-3.7889
C01	FAM	Wb-Cl1	Unkn	03.09.cp Aa01.07	Ae.aegypti	Maeva motu North	9		2.61119
C02	FAM	Wb-Cl1	Unkn	03.10.cp Aa01.10	Ae.aegypti	Maeva motu North	9		2.19866
C03	FAM	Wb-Cl1	Unkn	03.11.cp Aa01.20	Ae.aegypti	Maeva motu North	9		4.7406
C04	FAM	Wb-Cl1	Unkn	03.13.02 Aa01.01	Ae.aegypti	Maeva motu North	9		-1.01632
C05	FAM	Wb-Cl1	Unkn	03.14.02 Aa01.05	Ae.aegypti	Maeva motu North	9		-0.890766
C06	FAM	Wb-Cl1	Unkn	03.15.01 Aa01.02	Ae.aegypti	Maeva motu North	9		1.41423
C07	FAM	Wb-Cl1	Unkn	04.01.02 Aa01.02	Ae.aegypti	Parea West	27		1.76354
C08	FAM	Wb-Cl1	Unkn	04.02.02 Aa01.02	Ae.aegypti	Parea West	27		-1.05342
C09	FAM	Wb-Cl1	Unkn	04.03.cp Aa01.09	Ae.aegypti	Parea West	27		-4.00355
C10	FAM	Wb-Cl1	Unkn	04.04.01 Aa01.03	Ae.aegypti	Parea West	27		3.38823
C11	FAM	Wb-Cl1	Unkn	04.08.02 Aa01.02	Ae.aegypti	Parea West	27		2.23413
C12	FAM	Wb-Cl1	Unkn	04.09.02 Aa01.02	Ae.aegypti	Parea West	27		1.97327
D01	FAM	Wb-Cl1	Unkn	04.10.01 Aa01.02	Ae.aegypti	Parea West	27		0.703517
D02	FAM	Wb-Cl1	Unkn	04.15.02 Aa01.01	Ae.aegypti	Parea West	27		2.83818
D03	FAM	Wb-Cl1	Unkn	05.02.cp Aa01.02	Ae.aegypti	Fare North 1	1		2.65279
D04	FAM	Wb-Cl1	Unkn	05.03.01 Aa01.01	Ae.aegypti	Fare North 1	1		1.96514
D05	FAM	Wb-Cl1	Unkn	05.04.cp Aa01.04	Ae.aegypti	Fare North 1	1		2.26046
D06	FAM	Wb-Cl1	Unkn	05.05.01 Aa01.01	Ae.aegypti	Fare North 1	1		5.38548
D07	FAM	Wb-Cl1	Unkn	05.06.cp Aa01.02	Ae.aegypti	Fare North 1	1		2.64644
D08	FAM	Wb-Cl1	Unkn	05.07.01 Aa01.01	Ae.aegypti	Fare North 1	1		0.769153
D09	FAM	Wb-Cl1	Unkn	05.10.cp Aa01.09	Ae.aegypti	Fare North 1	1		2.84403
D10	FAM	Wb-Cl1	Unkn	05.11.cp Aa01.18	Ae.aegypti	Fare North 1	1		-1.05898
D11	FAM	Wb-Cl1	Unkn	05.12.01 Aa01.01	Ae.aegypti	Fare North 1	1		3.02705
D12	FAM	Wb-Cl1	Unkn	05.15.02 Aa01.03	Ae.aegypti	Fare North 1	1		3.86171
E01	FAM	Wb-Cl1	Unkn	06.02.cp Aa01.02	Ae.aegypti	Parea East	28		1.03808
E02	FAM	Wb-Cl1	Unkn	06.03.01 Aa01.05	Ae.aegypti	Parea East	28		1.96971
E03	FAM	Wb-Cl1	Unkn	06.04.02 Aa01.01	Ae.aegypti	Parea East	28		1.38824
E04	FAM	Wb-Cl1	Unkn	06.05.cp Aa01.03	Ae.aegypti	Parea East	28		3.1832
E05	FAM	Wb-Cl1	Unkn	06.09.02 Aa01.01	Ae.aegypti	Parea East	28		0.163377
E06	FAM	Wb-Cl1	Unkn	06.11.01 Aa01.02	Ae.aegypti	Parea East	28		2.21929
E07	FAM	Wb-Cl1	Unkn	06.12.01 Aa01.02	Ae.aegypti	Parea East	28		2.53078
E08	FAM	Wb-Cl1	Unkn	06.13.02 Aa01.01	Ae.aegypti	Parea East	28		0.758398
E09	FAM	Wb-Cl1	Unkn	07.01.cp Aa01.11	Ae.aegypti	Fare North 2	2		1.99868
E10	FAM	Wb-Cl1	Unkn	07.02.cp Aa01.04	Ae.aegypti	Fare North 2	2		3.35449
E11	FAM	Wb-Cl1	Unkn	07.03.cp Aa01.03	Ae.aegypti	Fare North 2	2		3.17543
E12	FAM	Wb-Cl1	Unkn	07.04.01 Aa01.01	Ae.aegypti	Fare North 2	2		2.40019
F01	FAM	Wb-Cl1	Unkn	07.05.cp Aa01.03	Ae.aegypti	Fare North 2	2		-0.735078
F02	FAM	Wb-Cl1	Unkn	07.06.cp Aa01.03	Ae.aegypti	Fare North 2	2		0.60998
F03	FAM	Wb-Cl1	Unkn	07.08.cp Aa01.05	Ae.aegypti	Fare North 2	2		1.41386
F04	FAM	Wb-Cl1	Unkn	07.09.02 Aa01.03	Ae.aegypti	Fare North 2	2		2.73357
F05	FAM	Wb-Cl1	Unkn	07.11.02 Aa01.01	Ae.aegypti	Fare North 2	2		2.90924
F06	FAM	Wb-Cl1	Unkn	07.12.02 Aa01.01	Ae.aegypti	Fare North 2	2		2.94089
F07	FAM	Wb-Cl1	Unkn	07.13.cp Aa01.02	Ae.aegypti	Fare North 2	2	23.9712	820.344
F08	FAM	Wb-Cl1	Unkn	07.14.02 Aa01.10	Ae.aegypti	Fare North 2	2	30.4342	660.413
F09	FAM	Wb-Cl1	Unkn	07.15.cp Aa01.06	Ae.aegypti	Fare North 2	2		2.91624
F10	FAM	Wb-Cl1	Unkn	08.01.cp Aa01.04	Ae.aegypti	Tefarerii	26		2.23932
F11	FAM	Wb-Cl1	Unkn	08.02.cp Aa01.02	Ae.aegypti	Tefarerii	26		2.94217
F12	FAM	Wb-Cl1	Unkn	08.03.01 Aa01.03	Ae.aegypti	Tefarerii	26		0.2329
G01	FAM	Wb-Cl1	Unkn	08.05.cp Aa01.04	Ae.aegypti	Tefarerii	26		3.49463
G02	FAM	Wb-Cl1	Unkn	08.06.02 Aa01.01	Ae.aegypti	Tefarerii	26		0.745407
G03	FAM	Wb-Cl1	Unkn	08.08.cp Aa01.03	Ae.aegypti	Tefarerii	26		3.64874
G04	FAM	Wb-Cl1	Unkn	08.09.cp Aa01.05	Ae.aegypti	Tefarerii	26		3.85621
G05	FAM	Wb-Cl1	Unkn	08.11.01 Aa01.01	Ae.aegypti	Tefarerii	26		1.14934
G06	FAM	Wb-Cl1	Unkn	08.12.02 Aa01.02	Ae.aegypti	Tefarerii	26		2.7873
G07	FAM	Wb-Cl1	Unkn	08.13.02 Aa01.01	Ae.aegypti	Tefarerii	26		5.99911
G08	FAM	Wb-Cl1	Unkn	08.15.cp Aa01.05	Ae.aegypti	Tefarerii	26		2.18108
G09	FAM	Wb-Cl1	Unkn	09.01.cp Aa01.02	Ae.aegypti	Fare West	3		5.01982
G10	FAM	Wb-Cl1	Unkn	09.02.cp Aa01.02	Ae.aegypti	Fare West	3		1.3385
G11	FAM	Wb-Cl1	Unkn	09.04.02 Aa01.01	Ae.aegypti	Fare West	3		2.85333
G12	FAM	Wb-Cl1	Unkn	09.05.cp Aa01.05	Ae.aegypti	Fare West	3		0.488913
H01	FAM	Wb-Cl1	Unkn	09.06.02 Aa01.01	Ae.aegypti	Fare West	3		0.66678
H02	FAM	Wb-Cl1	Unkn	09.07.01 Aa01.01	Ae.aegypti	Fare West	3		4.62219
H03	FAM	Wb-Cl1	Unkn	09.10.cp Aa01.13	Ae.aegypti	Fare West	3		1.53153
H04	FAM	Wb-Cl1	Unkn	09.12.02 Aa01.01	Ae.aegypti	Fare West	3		-1.53318
H05	FAM	Wb-Cl1	Unkn	09.15.cp Aa01.03	Ae.aegypti	Fare West	3		2.39941
H06	FAM	Wb-Cl1	Unkn	10.01.cp Aa01.07	Ae.aegypti	Maroe South	22		3.15056
H07	FAM	Wb-Cl1	Unkn	20F Tiaraunu					0.769659
H08	FAM	Wb-Cl1	Pos Ctrl	20FTia+10MF 1/5				29.0136	733.338
H09	FAM	Wb-Cl1	Neg Ctrl	Ctrl broyage					3.11595
H10	FAM	Wb-Cl1	Unkn	IAC (25 pg/µL)					-1.70619
H11	FAM	Wb-Cl1	Pos Ctrl	10 MF (1/5)				29.3735	647.945
H12	FAM	Wb-Cl1	Neg Ctrl	TEM -					-0.318503

## Sheet: HUAH9
File Name	FD qPCR Wb-Cl1_controle Huahine 9_broyage 29.11.22_extraction 100µL 29.1....pcrd
Created By User	admin
Notes
ID
Run Started	12/05/2022 23:58:53 UTC
Run Ended	12/06/2022 01:33:13 UTC
Sample Vol	25
Lid Temp	105
Protocol File Name	Wb-Cl1 qPCR TaqPath.prcl
Plate Setup File Name	FD_Wb-Cl1qPCR TaqMan plaque Huahine 9_2022-12-05.pltd
Base Serial Number	CT034240
Optical Head Serial Number	785BR18742
CFX Maestro Version	3.1.1517.0823.
Well group	All Wells
Amplification step	3
Melt step
Well	Fluor	Target	Content	Sample	Species	PSU	PSU number	Cq	End RFU
A01	FAM	Wb-Cl1	Unkn	10.04.02 Aa01.01	Ae.aegypti	Maroe South	22		-3.49979
A02	FAM	Wb-Cl1	Unkn	10.05.02 Aa01.01	Ae.aegypti	Maroe South	22		-1.66632
A03	FAM	Wb-Cl1	Unkn	10.06.02 Aa01.03	Ae.aegypti	Maroe South	22		2.65598
A04	FAM	Wb-Cl1	Unkn	10.07.cp Aa01.07	Ae.aegypti	Maroe South	22		8.03749
A05	FAM	Wb-Cl1	Unkn	10.08.02 Aa01.04	Ae.aegypti	Maroe South	22		3.33151
A06	FAM	Wb-Cl1	Unkn	10.09.cp Aa01.08	Ae.aegypti	Maroe South	22		4.19905
A07	FAM	Wb-Cl1	Unkn	10.12.cp Aa01.02	Ae.aegypti	Maroe South	22		5.03046
A08	FAM	Wb-Cl1	Unkn	10.13.02 Aa01.07	Ae.aegypti	Maroe South	22		-1.43433
A09	FAM	Wb-Cl1	Unkn	10.15.01 Aa01.01	Ae.aegypti	Maroe South	22		-2.95675
A10	FAM	Wb-Cl1	Unkn	11.01.02 Aa01.02	Ae.aegypti	Fare Center 1	5		-0.465158
A11	FAM	Wb-Cl1	Unkn	11.02.01 Aa01.02	Ae.aegypti	Fare Center 1	5		1.81023
A12	FAM	Wb-Cl1	Unkn	11.05.cp Aa01.03	Ae.aegypti	Fare Center 1	5		2.81785
B01	FAM	Wb-Cl1	Unkn	11.06.02 Aa01.02	Ae.aegypti	Fare Center 1	5		-7.14663
B02	FAM	Wb-Cl1	Unkn	11.07.02 Aa01.01	Ae.aegypti	Fare Center 1	5		0.0382295
B03	FAM	Wb-Cl1	Unkn	11.08.cp Aa01.03	Ae.aegypti	Fare Center 1	5		2.75761
B04	FAM	Wb-Cl1	Unkn	11.09.02 Aa01.01	Ae.aegypti	Fare Center 1	5		10.3098
B05	FAM	Wb-Cl1	Unkn	11.10.cp Aa01.04	Ae.aegypti	Fare Center 1	5		2.80856
B06	FAM	Wb-Cl1	Unkn	11.11.01 Aa01.02	Ae.aegypti	Fare Center 1	5		3.19355
B07	FAM	Wb-Cl1	Unkn	11.12.02 Aa01.01	Ae.aegypti	Fare Center 1	5		2.22471
B08	FAM	Wb-Cl1	Unkn	11.13.02 Aa01.02	Ae.aegypti	Fare Center 1	5		1.20838
B09	FAM	Wb-Cl1	Unkn	11.14.02 Aa01.03	Ae.aegypti	Fare Center 1	5		3.83371
B10	FAM	Wb-Cl1	Unkn	11.15.cp Aa01.05	Ae.aegypti	Fare Center 1	5		0.303604
B11	FAM	Wb-Cl1	Unkn	12.02.02 Aa01.02	Ae.aegypti	Haapu East	24		-0.779987
B12	FAM	Wb-Cl1	Unkn	12.04.01 Aa01.01	Ae.aegypti	Haapu East	24		1.22395
C01	FAM	Wb-Cl1	Unkn	12.05.01 Aa01.01	Ae.aegypti	Haapu East	24		-7.01215
C02	FAM	Wb-Cl1	Unkn	12.06.02 Aa01.01	Ae.aegypti	Haapu East	24		-4.58346
C03	FAM	Wb-Cl1	Unkn	12.08.01 Aa01.01	Ae.aegypti	Haapu East	24		-1.06673
C04	FAM	Wb-Cl1	Unkn	12.09.02 Aa01.02	Ae.aegypti	Haapu East	24		1.46255
C05	FAM	Wb-Cl1	Unkn	12.12.02 Aa01.01	Ae.aegypti	Haapu East	24		3.48629
C06	FAM	Wb-Cl1	Unkn	12.14.cp Aa01.02	Ae.aegypti	Haapu East	24		-2.4698
C07	FAM	Wb-Cl1	Unkn	12.15.cp Aa01.05	Ae.aegypti	Haapu East	24		3.42646
C08	FAM	Wb-Cl1	Unkn	13.01.cp Aa01.03	Ae.aegypti	Fare East	4		-0.451013
C09	FAM	Wb-Cl1	Unkn	13.02.cp Aa01.04	Ae.aegypti	Fare East	4		1.69007
C10	FAM	Wb-Cl1	Unkn	13.03.cp Aa01.04	Ae.aegypti	Fare East	4		-0.637507
C11	FAM	Wb-Cl1	Unkn	13.04.02 Aa01.01	Ae.aegypti	Fare East	4		-1.38981
C12	FAM	Wb-Cl1	Unkn	13.05.01 Aa01.01	Ae.aegypti	Fare East	4		4.3219
D01	FAM	Wb-Cl1	Unkn	13.07.02 Aa01.03	Ae.aegypti	Fare East	4		-7.14408
D02	FAM	Wb-Cl1	Unkn	13.08.01 Aa01.07	Ae.aegypti	Fare East	4		-1.90643
D03	FAM	Wb-Cl1	Unkn	13.13.cp Aa01.02	Ae.aegypti	Fare East	4		1.58046
D04	FAM	Wb-Cl1	Unkn	13.15.01 Aa01.14	Ae.aegypti	Fare East	4	30.5314	737.745
D05	FAM	Wb-Cl1	Unkn	14.01.cp Aa01.07	Ae.aegypti	Haapu West	23		3.17976
D06	FAM	Wb-Cl1	Unkn	14.02.02 Aa01.03	Ae.aegypti	Haapu West	23		-2.70356
D07	FAM	Wb-Cl1	Unkn	14.03.02 Aa01.02	Ae.aegypti	Haapu West	23		-0.399145
D08	FAM	Wb-Cl1	Unkn	14.04.01 Aa01.02	Ae.aegypti	Haapu West	23		1.20012
D09	FAM	Wb-Cl1	Unkn	14.05.cp Aa01.07	Ae.aegypti	Haapu West	23		4.17429
D10	FAM	Wb-Cl1	Unkn	14.07.cp Aa01.03	Ae.aegypti	Haapu West	23		2.47856
D11	FAM	Wb-Cl1	Unkn	14.08.02 Aa01.01	Ae.aegypti	Haapu West	23		2.64417
D12	FAM	Wb-Cl1	Unkn	14.10.cp Aa01.03	Ae.aegypti	Haapu West	23		2.47816
E01	FAM	Wb-Cl1	Unkn	14.13.01 Aa01.01	Ae.aegypti	Haapu West	23		-4.97732
E02	FAM	Wb-Cl1	Unkn	14.14.02 Aa01.01	Ae.aegypti	Haapu West	23		-0.902632
E03	FAM	Wb-Cl1	Unkn	15.01.cp Aa01.03	Ae.aegypti	Fare Center 2	6		2.82218
E04	FAM	Wb-Cl1	Unkn	15.02.01 Aa01.01	Ae.aegypti	Fare Center 2	6		-0.738302
E05	FAM	Wb-Cl1	Unkn	15.03.cp Aa01.04	Ae.aegypti	Fare Center 2	6		-0.751566
E06	FAM	Wb-Cl1	Unkn	15.04.cp Aa01.04	Ae.aegypti	Fare Center 2	6		0.422179
E07	FAM	Wb-Cl1	Unkn	15.05.cp Aa01.04	Ae.aegypti	Fare Center 2	6		0.574891
E08	FAM	Wb-Cl1	Unkn	15.06.01 Aa01.20	Ae.aegypti	Fare Center 2	6		-1.40931
E09	FAM	Wb-Cl1	Unkn	15.06.01 Aa02.20	Ae.aegypti	Fare Center 2	6		-0.378944
E10	FAM	Wb-Cl1	Unkn	15.06.01 Aa03.05	Ae.aegypti	Fare Center 2	6		0.806044
E11	FAM	Wb-Cl1	Unkn	15.06.02 Aa01.16	Ae.aegypti	Fare Center 2	6		-2.99927
E12	FAM	Wb-Cl1	Unkn	15.07.01 Aa01.02	Ae.aegypti	Fare Center 2	6		-1.42222
F01	FAM	Wb-Cl1	Unkn	15.08.02 Aa01.06	Ae.aegypti	Fare Center 2	6		-2.72384
F02	FAM	Wb-Cl1	Unkn	15.09.01 Aa01.01	Ae.aegypti	Fare Center 2	6		1.32993
F03	FAM	Wb-Cl1	Unkn	15.10.cp Aa01.04	Ae.aegypti	Fare Center 2	6		-0.112509
F04	FAM	Wb-Cl1	Unkn	15.12.01 Aa01.02	Ae.aegypti	Fare Center 2	6		1.68554
F05	FAM	Wb-Cl1	Unkn	15.13.cp Aa01.09	Ae.aegypti	Fare Center 2	6		-0.209674
F06	FAM	Wb-Cl1	Unkn	15.14.cp Aa01.12	Ae.aegypti	Fare Center 2	6		0.000483113
F07	FAM	Wb-Cl1	Unkn	15.15.cp Aa01.07	Ae.aegypti	Fare Center 2	6		-1.40386
F08	FAM	Wb-Cl1	Unkn	16.03.02 Aa01.01	Ae.aegypti	Maroe West	20		2.66112
F09	FAM	Wb-Cl1	Unkn	16.04.cp Aa01.03	Ae.aegypti	Maroe West	20		0.910165
F10	FAM	Wb-Cl1	Unkn	16.05.cp Aa01.07	Ae.aegypti	Maroe West	20		-3.08977
F11	FAM	Wb-Cl1	Unkn	16.07.02 Aa01.01	Ae.aegypti	Maroe West	20		-2.05719
F12	FAM	Wb-Cl1	Unkn	16.09.02 Aa01.01	Ae.aegypti	Maroe West	20		0.674423
G01	FAM	Wb-Cl1	Unkn	16.12.cp Aa01.04	Ae.aegypti	Maroe West	20		-2.17181
G02	FAM	Wb-Cl1	Unkn	16.14.01 Aa01.01	Ae.aegypti	Maroe West	20		0.426798
G03	FAM	Wb-Cl1	Unkn	17.01.cp Aa01.04	Ae.aegypti	Fare Center 3	7		-0.61124
G04	FAM	Wb-Cl1	Unkn	17.02.cp Aa01.04	Ae.aegypti	Fare Center 3	7		-2.17434
G05	FAM	Wb-Cl1	Unkn	17.03.cp Aa01.05	Ae.aegypti	Fare Center 3	7		1.1788
G06	FAM	Wb-Cl1	Unkn	17.04.cp Aa01.09	Ae.aegypti	Fare Center 3	7		0.697462
G07	FAM	Wb-Cl1	Unkn	17.05.cp Aa01.04	Ae.aegypti	Fare Center 3	7		2.80694
G08	FAM	Wb-Cl1	Unkn	17.06.01 Aa01.01	Ae.aegypti	Fare Center 3	7		0.649907
G09	FAM	Wb-Cl1	Unkn	17.07.cp Aa01.02	Ae.aegypti	Fare Center 3	7		-1.77436
G10	FAM	Wb-Cl1	Unkn	17.09.01 Aa01.02	Ae.aegypti	Fare Center 3	7		-1.0211
G11	FAM	Wb-Cl1	Unkn	17.10.cp Aa01.12	Ae.aegypti	Fare Center 3	7		0.0235067
G12	FAM	Wb-Cl1	Unkn	17.11.01 Aa01.04	Ae.aegypti	Fare Center 3	7		1.16263
H01	FAM	Wb-Cl1	Unkn	17.12.cp Aa01.07	Ae.aegypti	Fare Center 3	7		-6.50186
H02	FAM	Wb-Cl1	Unkn	17.13.cp Aa01.04	Ae.aegypti	Fare Center 3	7		2.04827
H03	FAM	Wb-Cl1	Unkn	17.14.cp Aa01.02	Ae.aegypti	Fare Center 3	7		-0.383783
H04	FAM	Wb-Cl1	Unkn	17.15.cp Aa01.09	Ae.aegypti	Fare Center 3	7		2.72697
H05	FAM	Wb-Cl1	Unkn	18.01.01 Aa01.01	Ae.aegypti	Maroe North	21		-0.488734
H06	FAM	Wb-Cl1	Unkn	18.02.cp Aa01.05	Ae.aegypti	Maroe North	21		2.29505
H07	FAM	Wb-Cl1	Unkn	20F Tiaraunu					-1.27941
H08	FAM	Wb-Cl1	Pos Ctrl	20FTia+10MF 1/5				28.4193	848.035
H09	FAM	Wb-Cl1	Neg Ctrl	Ctrl broyage					0.526465
H10	FAM	Wb-Cl1	Unkn	IAC (25 pg/µL)					-2.56379
H11	FAM	Wb-Cl1	Pos Ctrl	10 MF (1/5)				25.9388	848.143
H12	FAM	Wb-Cl1	Neg Ctrl	TEM -					-1.47138

## Sheet: HUAH10
File Name	FD qPCR Wb-Cl1_controle Huahine 10_broyage 30.11.22_extraction 100µL 30.....pcrd
Created By User	admin
Notes
ID
Run Started	12/06/2022 20:01:12 UTC
Run Ended	12/06/2022 21:35:32 UTC
Sample Vol	25
Lid Temp	105
Protocol File Name	Wb-Cl1 qPCR TaqPath.prcl
Plate Setup File Name	FD_Wb-Cl1qPCR TaqMan plaque Huahine 10_2022-12-07.pltd
Base Serial Number	CT034240
Optical Head Serial Number	785BR18742
CFX Maestro Version	3.1.1517.0823.
Well group	All Wells
Amplification step	3
Melt step
Well	Fluor	Target	Content	Sample	Species	PSU	PSU number	Cq	End RFU
A01	FAM	Wb-Cl1	Unkn	18.03.cp Aa01.05	Ae.aegypti	Maroe North	21		-2.29621
A02	FAM	Wb-Cl1	Unkn	18.05.cp Aa01.19	Ae.aegypti	Maroe North	21		-3.1534
A03	FAM	Wb-Cl1	Unkn	18.06.cp Aa01.04	Ae.aegypti	Maroe North	21		-1.58964
A04	FAM	Wb-Cl1	Unkn	18.07.cp Aa01.17	Ae.aegypti	Maroe North	21		-3.9468
A05	FAM	Wb-Cl1	Unkn	18.08.01 Aa01.06	Ae.aegypti	Maroe North	21		-0.240396
A06	FAM	Wb-Cl1	Unkn	18.09.02 Aa01.01	Ae.aegypti	Maroe North	21		3.82727
A07	FAM	Wb-Cl1	Unkn	18.10.cp Aa01.05	Ae.aegypti	Maroe North	21		5.66102
A08	FAM	Wb-Cl1	Unkn	18.13.cp Aa01.03	Ae.aegypti	Maroe North	21		2.22829
A09	FAM	Wb-Cl1	Unkn	18.14.cp Aa01.07	Ae.aegypti	Maroe North	21		0.828379
A10	FAM	Wb-Cl1	Unkn	19.01.cp Aa01.07	Ae.aegypti	Fare South	8		-1.08527
A11	FAM	Wb-Cl1	Unkn	19.02.01 Aa01.20	Ae.aegypti	Fare South	8		-0.0935824
A12	FAM	Wb-Cl1	Unkn	19.02.01 Aa02.01	Ae.aegypti	Fare South	8		-3.4898
B01	FAM	Wb-Cl1	Unkn	19.02.02 Aa01.10	Ae.aegypti	Fare South	8		-3.7351
B02	FAM	Wb-Cl1	Unkn	19.03.cp Aa01.05	Ae.aegypti	Fare South	8		-2.64997
B03	FAM	Wb-Cl1	Unkn	19.04.01 Aa01.03	Ae.aegypti	Fare South	8		-2.6854
B04	FAM	Wb-Cl1	Unkn	19.06.02 Aa01.02	Ae.aegypti	Fare South	8		-5.07764
B05	FAM	Wb-Cl1	Unkn	19.07.02 Aa01.01	Ae.aegypti	Fare South	8		0.032667
B06	FAM	Wb-Cl1	Unkn	19.08.cp Aa01.09	Ae.aegypti	Fare South	8		0.921048
B07	FAM	Wb-Cl1	Unkn	19.09.cp Aa01.04	Ae.aegypti	Fare South	8		1.92118
B08	FAM	Wb-Cl1	Unkn	19.11.cp Aa01.03	Ae.aegypti	Fare South	8		4.14761
B09	FAM	Wb-Cl1	Unkn	19.12.02 Aa01.01	Ae.aegypti	Fare South	8		4.60801
B10	FAM	Wb-Cl1	Unkn	19.13.01 Aa01.01	Ae.aegypti	Fare South	8		2.42329
B11	FAM	Wb-Cl1	Unkn	19.15.02 Aa01.01	Ae.aegypti	Fare South	8		5.72066
B12	FAM	Wb-Cl1	Unkn	20.01.02 Aa01.01	Ae.aegypti	Faie South	19		1.47049
C01	FAM	Wb-Cl1	Unkn	20.03.cp Aa01.07	Ae.aegypti	Faie South	19	25.7099	859.097
C02	FAM	Wb-Cl1	Unkn	20.04.01 Aa01.01	Ae.aegypti	Faie South	19	26.8353	893.767
C03	FAM	Wb-Cl1	Unkn	20.05.cp Aa01.07	Ae.aegypti	Faie South	19		-2.10294
C04	FAM	Wb-Cl1	Unkn	20.06.01 Aa01.03	Ae.aegypti	Faie South	19		1.14823
C05	FAM	Wb-Cl1	Unkn	20.07.02 Aa01.03	Ae.aegypti	Faie South	19		1.17368
C06	FAM	Wb-Cl1	Unkn	20.08.02 Aa01.01	Ae.aegypti	Faie South	19		3.36511
C07	FAM	Wb-Cl1	Unkn	20.09.cp Aa01.03	Ae.aegypti	Faie South	19		3.67378
C08	FAM	Wb-Cl1	Unkn	20.10.01 Aa01.01	Ae.aegypti	Faie South	19		3.52166
C09	FAM	Wb-Cl1	Unkn	20.11.cp Aa01.04	Ae.aegypti	Faie South	19		5.2217
C10	FAM	Wb-Cl1	Unkn	20.12.02 Aa01.02	Ae.aegypti	Faie South	19		4.03767
C11	FAM	Wb-Cl1	Unkn	21.01.02 Aa01.01	Ae.aegypti	Fitii North 1	13	25.6639	941.069
C12	FAM	Wb-Cl1	Unkn	21.02.cp Aa01.02	Ae.aegypti	Fitii North 1	13		3.43605
D01	FAM	Wb-Cl1	Unkn	21.04.01 Aa01.02	Ae.aegypti	Fitii North 1	13		-2.0732
D02	FAM	Wb-Cl1	Unkn	21.05.cp Aa01.04	Ae.aegypti	Fitii North 1	13		-1.81544
D03	FAM	Wb-Cl1	Unkn	21.06.01 Aa01.01	Ae.aegypti	Fitii North 1	13		2.70658
D04	FAM	Wb-Cl1	Unkn	21.07.02 Aa01.01	Ae.aegypti	Fitii North 1	13		1.26891
D05	FAM	Wb-Cl1	Unkn	21.10.01 Aa01.01	Ae.aegypti	Fitii North 1	13		2.623
D06	FAM	Wb-Cl1	Unkn	21.11.cp Aa01.05	Ae.aegypti	Fitii North 1	13		3.09175
D07	FAM	Wb-Cl1	Unkn	21.12.02 Aa01.01	Ae.aegypti	Fitii North 1	13		2.45994
D08	FAM	Wb-Cl1	Unkn	21.13.cp Aa01.03	Ae.aegypti	Fitii North 1	13		1.84251
D09	FAM	Wb-Cl1	Unkn	21.14.cp Aa01.16	Ae.aegypti	Fitii North 1	13		5.18678
D10	FAM	Wb-Cl1	Unkn	21.15.cp Aa01.04	Ae.aegypti	Fitii North 1	13		1.56406
D11	FAM	Wb-Cl1	Unkn	22.01.01 Aa01.03	Ae.aegypti	Faie North	18		3.73748
D12	FAM	Wb-Cl1	Unkn	22.02.02 Aa01.02	Ae.aegypti	Faie North	18		4.6145
E01	FAM	Wb-Cl1	Unkn	22.03.cp Aa01.06	Ae.aegypti	Faie North	18	25.2092	792.879
E02	FAM	Wb-Cl1	Unkn	22.07.cp Aa01.06	Ae.aegypti	Faie North	18		-0.412537
E03	FAM	Wb-Cl1	Unkn	22.08.02 Aa01.01	Ae.aegypti	Faie North	18		2.00807
E04	FAM	Wb-Cl1	Unkn	22.09.02 Aa01.01	Ae.aegypti	Faie North	18		3.21416
E05	FAM	Wb-Cl1	Unkn	22.10.02 Aa01.04	Ae.aegypti	Faie North	18		0.339071
E06	FAM	Wb-Cl1	Unkn	22.12.02 Aa01.02	Ae.aegypti	Faie North	18		2.45236
E07	FAM	Wb-Cl1	Unkn	22.13.02 Aa01.04	Ae.aegypti	Faie North	18		0.179122
E08	FAM	Wb-Cl1	Unkn	22.14.01 Aa01.02	Ae.aegypti	Faie North	18		3.10032
E09	FAM	Wb-Cl1	Unkn	22.15.cp Aa01.03	Ae.aegypti	Faie North	18		2.40343
E10	FAM	Wb-Cl1	Unkn	23.01.01 Aa01.02	Ae.aegypti	Fitii North 2	14		1.57913
E11	FAM	Wb-Cl1	Unkn	23.04.02 Aa01.01	Ae.aegypti	Fitii North 2	14		3.38095
E12	FAM	Wb-Cl1	Unkn	23.05.cp Aa01.06	Ae.aegypti	Fitii North 2	14		2.89142
F01	FAM	Wb-Cl1	Unkn	23.06.01 Aa01.03	Ae.aegypti	Fitii North 2	14		-1.08627
F02	FAM	Wb-Cl1	Unkn	23.08.01 Aa01.02	Ae.aegypti	Fitii North 2	14		0.724235
F03	FAM	Wb-Cl1	Unkn	23.09.01 Aa01.01	Ae.aegypti	Fitii North 2	14		3.31636
F04	FAM	Wb-Cl1	Unkn	23.10.cp Aa01.06	Ae.aegypti	Fitii North 2	14		2.3015
F05	FAM	Wb-Cl1	Unkn	23.11.01 Aa01.03	Ae.aegypti	Fitii North 2	14		2.91677
F06	FAM	Wb-Cl1	Unkn	23.12.cp Aa01.04	Ae.aegypti	Fitii North 2	14		3.82979
F07	FAM	Wb-Cl1	Unkn	23.13.cp Aa01.05	Ae.aegypti	Fitii North 2	14		2.89528
F08	FAM	Wb-Cl1	Unkn	23.14.cp Aa01.11	Ae.aegypti	Fitii North 2	14		0.703437
F09	FAM	Wb-Cl1	Unkn	23.15.01 Aa01.01	Ae.aegypti	Fitii North 2	14		3.51341
F10	FAM	Wb-Cl1	Unkn	24.01.01 Aa01.01	Ae.aegypti	Maeva East	12		2.12809
F11	FAM	Wb-Cl1	Unkn	24.02.cp Aa01.08	Ae.aegypti	Maeva East	12	27.4699	817.457
F12	FAM	Wb-Cl1	Unkn	24.03.cp Aa01.04	Ae.aegypti	Maeva East	12		2.69804
G01	FAM	Wb-Cl1	Unkn	24.04.02 Aa01.01	Ae.aegypti	Maeva East	12		-2.80452
G02	FAM	Wb-Cl1	Unkn	24.06.01 Aa01.01	Ae.aegypti	Maeva East	12		3.87177
G03	FAM	Wb-Cl1	Unkn	24.07.01 Aa01.01	Ae.aegypti	Maeva East	12		0.225812
G04	FAM	Wb-Cl1	Unkn	24.09.cp Aa01.02	Ae.aegypti	Maeva East	12		1.61451
G05	FAM	Wb-Cl1	Unkn	24.10.cp Aa01.03	Ae.aegypti	Maeva East	12		2.69444
G06	FAM	Wb-Cl1	Unkn	24.11.cp Aa01.10	Ae.aegypti	Maeva East	12		3.10036
G07	FAM	Wb-Cl1	Unkn	24.13.cp Aa01.03	Ae.aegypti	Maeva East	12		0.938616
G08	FAM	Wb-Cl1	Unkn	24.14.cp Aa01.04	Ae.aegypti	Maeva East	12	27.581	756.918
G09	FAM	Wb-Cl1	Unkn	24.15.cp Aa01.04	Ae.aegypti	Maeva East	12		3.98938
G10	FAM	Wb-Cl1	Unkn	25.01.01 Aa01.01	Ae.aegypti	Fitii West	15		0.963883
G11	FAM	Wb-Cl1	Unkn	25.03.01 Aa01.02	Ae.aegypti	Fitii West	15		5.27377
G12	FAM	Wb-Cl1	Unkn	25.05.cp Aa01.02	Ae.aegypti	Fitii West	15		1.50905
H01	FAM	Wb-Cl1	Unkn	25.07.01 Aa01.01	Ae.aegypti	Fitii West	15		-0.427759
H02	FAM	Wb-Cl1	Unkn	25.08.01 Aa01.01	Ae.aegypti	Fitii West	15		-0.0732331
H03	FAM	Wb-Cl1	Unkn	25.10.01 Aa01.01	Ae.aegypti	Fitii West	15		1.39733
H04	FAM	Wb-Cl1	Unkn	25.12.01 Aa01.01	Ae.aegypti	Fitii West	15		-0.0561126
H05	FAM	Wb-Cl1	Unkn	25.13.02 Aa01.01	Ae.aegypti	Fitii West	15		1.42296
H06	FAM	Wb-Cl1	Unkn	25.14.02 Aa01.01	Ae.aegypti	Fitii West	15		1.1974
H07	FAM	Wb-Cl1	Unkn	20F Tiaraunu					2.15614
H08	FAM	Wb-Cl1	Pos Ctrl	20FTia+10MF 1/5				28.7764	777.751
H09	FAM	Wb-Cl1	Neg Ctrl	Ctrl broyage					2.02447
H10	FAM	Wb-Cl1	Unkn	IAC (25 pg/µL)					2.17224
H11	FAM	Wb-Cl1	Pos Ctrl	10 MF (1/5)				29.5721	641.419
H12	FAM	Wb-Cl1	Neg Ctrl	TEM -					-0.730853

[truncated: 3 more sheets: HUAH11, HUAH12, HUAH13]
